# Supplementary material for: Early and late genome-wide gastric epithelial transcriptome response during infection with the human carcinogen Helicobacterpylori
Source: Cell Insight. 2022 May 25;1(3):100032. doi: 10.1016/j.cellin.2022.100032 (PMC10120309; doi:10.1016/j.cellin.2022.100032)
Supplement: Multimedia component 2 [file mmc2.xlsx]

## Sheet: H. pylori wt (2 hours)
Genes with increased expression (Log2 fold change>1) in MKN-28 cells after infection with H. pylori wt for 2 hours
	baseMean	log2FoldChange	lfcSE	stat	pvalue	padj
CYP1A1	588.641	3.24106	0.152083	21.0182	4.47165e-98	6.40639e-95
CYP1B1	705.934	2.75795	0.0867824	31.4136	1.31939e-216	4.25305e-213
IL1A	142.642	2.19236	0.124746	16.9349	2.48822e-64	1.88724e-61
IL8	644.707	2.0602	0.104201	19.7045	1.97322e-86	2.12022e-83
EREG	167.194	1.72478	0.12219	13.8899	7.29321e-44	3.61687e-41
LHX4	602.74	1.67659	0.0749527	22.2844	5.23008e-110	1.34873e-106
TIPARP	7570.42	1.63224	0.0397313	41.0749	0	0
STC2	8856.66	1.55661	0.0467006	33.3288	1.48003e-243	9.54172e-240
CXCL3	359.771	1.44491	0.0804383	17.8688	2.06429e-71	1.77446e-68
PTGS2	4763.69	1.40007	0.0636918	21.9844	4.0608e-107	8.72666e-104
TNFAIP3	3716.57	1.38896	0.0431804	32.1576	6.9198e-227	2.97413e-223
BMF	77.5319	1.35614	0.150408	8.85147	8.6376e-19	1.01248e-16
CXCL2	325.903	1.28235	0.10885	11.73	8.95115e-32	2.4045e-29
RND1	31.7038	1.24919	0.188178	6.47376	9.55953e-11	6.01271e-09
C9orf169	322.483	1.22584	0.0964587	12.6201	1.63656e-36	6.3945e-34
IER3	8958.18	1.21738	0.0554217	21.9648	6.2543e-107	1.15204e-103
IL24	73.1169	1.15563	0.155035	7.28898	3.12316e-13	2.51688e-11
EPGN	191.169	1.13508	0.111969	10.0574	8.51855e-24	1.37298e-21
IL1B	24.483	1.07595	0.19445	5.23211	1.67587e-07	6.9481e-06
There were no genes with expression values of -1<Log2 fold change

## Sheet: H. pylori delta-htrA (2 hours)
Genes with increased expression (Log2 fold change>1) in MKN-28 cells after infection with H. pylori ΔhtrA for 2 hours
	baseMean	log2FoldChange	lfcSE	stat	pvalue	padj
CYP1A1	588.641	3.26862	0.152106	21.186	1.28478e-99	1.43231e-96
CYP1B1	705.934	2.8408	0.0867584	32.3505	1.36364e-229	4.5607e-226
IL8	644.707	2.27528	0.103989	21.7701	4.45483e-105	5.41788e-102
IL1A	142.642	2.27008	0.124678	17.5179	1.04619e-68	7.77555e-66
EREG	167.194	1.87221	0.121873	15.0798	2.20041e-51	1.17748e-48
LHX4	602.74	1.79725	0.0748253	23.9147	2.15219e-126	4.11315e-123
TIPARP	7570.42	1.69672	0.0397322	42.6957	0	0
CXCL3	359.771	1.63449	0.0799763	20.2976	1.35078e-91	1.29076e-88
TNFAIP3	3716.57	1.62502	0.0430614	37.7207	0	0
PTGS2	4763.69	1.58091	0.0636439	24.8386	3.43048e-136	9.17859e-133
STC2	8856.66	1.57021	0.0467156	33.6089	1.24257e-247	5.54103e-244
RND1	31.7038	1.51674	0.186604	7.68209	1.5651e-14	1.20333e-12
TNF	22.1506	1.40306	0.205644	6.50153	7.9509e-11	4.35931e-09
CXCL2	325.903	1.36865	0.108798	12.5191	5.86823e-36	1.53932e-33
BMF	77.5319	1.35623	0.150771	8.83446	1.0058e-18	1.08512e-16
IER3	8958.18	1.34903	0.0554067	24.3457	6.44246e-131	1.43645e-127
EPGN	191.169	1.24399	0.11179	11.0307	2.71777e-28	4.54478e-26
C9orf169	322.483	1.22692	0.0966238	12.6135	1.7787e-36	4.96525e-34
ZFP36	723.119	1.13461	0.0984357	11.5121	1.14661e-30	2.13047e-28
IL24	73.1169	1.12895	0.155497	7.10923	1.16691e-12	7.69008e-11
BCL3	541.761	1.09286	0.0775552	14.0824	4.87573e-45	2.17425e-42
HTR6	17.8191	1.04791	0.204123	4.93891	7.85616e-07	2.01727e-05
MN1	2712.6	1.01466	0.0615533	16.48	5.10999e-61	3.25531e-58
GDF15	2290.61	1.00012	0.120158	8.34348	7.21374e-17	6.74863e-15
There were no genes with expression values of -1<Log2 fold change

## Sheet: H. pylori wt (6 hours)
Genes with increased or decreased expression (-1<Log2 fold change>1) in MKN-28 cells after infection with H. pylori wt for 6 hours
	baseMean	log2FoldChange	lfcSE	stat	pvalue	padj
GRB7	204.851	2.34015	0.108012	21.0081	5.53492e-98	1.25463e-95
PFKFB4	978.845	2.32663	0.0959591	24.1481	7.82014e-129	3.45197e-126
DOCK8	697.043	1.96498	0.0643267	30.3846	8.78265e-203	8.66589e-200
MEX3A	240.468	1.85336	0.09365	19.4944	1.22395e-84	1.86641e-82
BANP	713.598	1.65908	0.0735252	22.4982	4.32161e-112	1.29448e-109
ARID3A	681.576	1.6501	0.0650712	25.2691	6.98047e-141	3.54819e-138
KCNJ11	30.7196	1.62699	0.18892	7.99704	1.27445e-15	1.04895e-14
PSORS1C3	85.1158	1.61186	0.166298	9.51977	1.73557e-21	2.10807e-20
RCOR2	22.818	1.60821	0.198751	7.32545	2.38096e-13	1.65925e-12
PIF1	172.521	1.59405	0.106838	14.7079	5.73734e-49	2.61517e-47
ANKZF1	1060.98	1.54672	0.067914	22.7357	1.98691e-114	6.28837e-112
PSRC1	498.426	1.52843	0.0803188	18.9524	4.22e-80	5.61796e-78
ESPL1	1720.44	1.52112	0.0475388	31.9647	3.37491e-224	5.14643e-221
CRELD1	335.667	1.50372	0.0877515	17.0352	4.50022e-65	3.81246e-63
CCNG2	855.677	1.48258	0.0796367	18.5954	3.49905e-77	4.28417e-75
EFNA3	253.127	1.47604	0.099074	14.788	1.74996e-49	8.24546e-48
CENPE	1226.39	1.4589	0.0603295	24.1485	7.73699e-129	3.45197e-126
HOXB6	143.938	1.44904	0.115459	12.3786	3.41354e-35	8.40805e-34
MIR210HG	178.631	1.44332	0.120669	11.8389	2.45699e-32	5.27702e-31
CRELD2	2528.61	1.43905	0.0671795	21.4093	1.0947e-101	2.66124e-99
RIMKLA	180.67	1.43009	0.114756	12.3373	5.70388e-35	1.38062e-33
ENO2	1713.52	1.4234	0.061546	23.108	3.84351e-118	1.37173e-115
RORA	36.8627	1.41706	0.181913	7.41611	1.20608e-13	8.59785e-13
RP11.661A12.14	61.7092	1.41385	0.161649	8.52667	1.50618e-17	1.4138e-16
FMNL2	1898.89	1.39401	0.0440861	31.5957	4.22332e-219	5.44938e-216
RN7SL1	775.361	1.3799	0.212554	7.12014	1.07817e-12	7.1286e-12
DGAT2	206.217	1.36891	0.100303	13.5334	9.93818e-42	3.26229e-40
RN7SL2	1209.88	1.35464	0.208656	7.53542	4.86765e-14	3.5733e-13
PLEKHH3	739.496	1.33128	0.073251	18.141	1.51373e-73	1.67048e-71
ERO1LB	144.72	1.32412	0.123037	10.6562	1.63084e-26	2.60282e-25
DOCK10	413.349	1.32061	0.0787317	16.7109	1.09247e-62	8.40598e-61
ZSWIM4	578.626	1.31884	0.0875251	15.0441	3.77483e-51	1.96034e-49
IRF2	173.961	1.30636	0.102894	12.5862	2.51629e-36	6.52006e-35
PHF21A	902.208	1.30607	0.0559615	23.2979	4.65525e-120	1.73527e-117
MNX1	45.0903	1.30274	0.1767	7.14775	8.82132e-13	5.87411e-12
PTCH1	373.285	1.29607	0.0823832	15.6731	2.30935e-55	1.41376e-53
SAPCD2	1572.4	1.29262	0.0632728	20.4141	1.25394e-92	2.23761e-90
PPFIA4	318.292	1.28401	0.127203	10.0428	9.88158e-24	1.36311e-22
APAF1	949.822	1.277	0.0603814	21.1228	4.90957e-99	1.17647e-96
RAC3	94.9903	1.27684	0.149354	8.42716	3.54161e-17	3.23215e-16
SLC1A1	1104.12	1.24137	0.0518752	23.9025	2.88704e-126	1.18115e-123
BRWD3	1549.57	1.23398	0.060381	20.423	1.04428e-92	1.904e-90
CCNF	1691.38	1.23384	0.0656141	18.7926	8.67532e-79	1.11938e-76
RFX1	596.77	1.23142	0.0715293	17.1828	3.57015e-66	3.11905e-64
PRRG4	173.383	1.22759	0.126267	9.65808	4.54298e-22	5.74257e-21
TMEM50B	910.628	1.22453	0.064721	18.8952	1.24926e-79	1.63712e-77
FAM115C	18.2065	1.22268	0.204265	5.6025	2.11277e-08	9.56115e-08
CACHD1	722.962	1.21765	0.0546173	22.25	1.12797e-109	3.3194e-107
BCORL1	43.4509	1.20622	0.179856	6.5395	6.17262e-11	3.55318e-10
KLF9	214.575	1.2035	0.0963706	12.4108	2.28312e-35	5.71597e-34
UBALD2	646.341	1.20191	0.081286	14.7647	2.47271e-49	1.14895e-47
SLC2A1	5522.44	1.1975	0.0507276	23.6037	3.5279e-123	1.37621e-120
FGD1	1095.28	1.19652	0.0585482	20.4168	1.18523e-92	2.13775e-90
IL8	644.707	1.19202	0.106233	11.2778	1.68824e-29	3.10852e-28
GDF15	2290.61	1.19128	0.120093	9.93581	2.908e-23	3.90687e-22
DNAJA4	2587.39	1.18874	0.0617174	19.2547	1.2883e-82	1.83136e-80
TSC22D4	997.229	1.187	0.0731993	16.2034	4.77061e-59	3.26621e-57
DUSP8	406.512	1.17892	0.0897559	13.1029	3.17017e-39	9.37855e-38
CAP2	861.524	1.17783	0.0581235	20.2357	4.7529e-91	8.3047e-89
CIC	3042.23	1.17237	0.0679544	17.2485	1.14765e-66	1.01319e-64
KMT2C	1378.42	1.17083	0.0710256	16.4755	5.4989e-61	3.94182e-59
RBM14	4100.95	1.17019	0.0998438	11.7177	1.03383e-31	2.13039e-30
MARK4	306.508	1.16914	0.0855057	13.6216	2.98058e-42	1.00799e-40
TNFAIP8L1	45.3177	1.16878	0.179711	6.33702	2.34258e-10	1.28371e-09
EGLN3	805.717	1.16661	0.0680306	17.1249	9.68305e-66	8.28692e-64
UNC13A	2699.55	1.16251	0.0405834	28.6351	2.45479e-180	1.96079e-177
VLDLR	885.578	1.15938	0.0591963	19.5608	3.33529e-85	5.22861e-83
PGM2L1	109.617	1.14858	0.13415	8.48062	2.24002e-17	2.07821e-16
TMEM86B	36.7477	1.14305	0.177478	6.26647	3.69313e-10	1.99577e-09
RASSF7	484.252	1.13533	0.083149	13.6248	2.85128e-42	9.66211e-41
PLK1	4154.21	1.13311	0.0611762	18.5173	1.49892e-76	1.78319e-74
RP4.730K3.3	9.5823	1.13125	0.21168	4.84233	1.28326e-06	4.74756e-06
CHORDC1	5652.49	1.12946	0.0779292	14.4913	1.37593e-47	5.82824e-46
KDM6B	1166.01	1.12803	0.0742284	15.1917	4.01552e-52	2.17982e-50
IL32	418.887	1.12727	0.0706525	15.9147	5.0093e-57	3.23177e-55
NCKAP5L	584.796	1.12636	0.0734147	15.3177	5.82617e-53	3.22535e-51
AC005943.5	43.8783	1.12528	0.181676	6.06748	1.29931e-09	6.62451e-09
LURAP1L	52.5063	1.12507	0.153916	7.13399	9.74996e-13	6.46937e-12
DBF4B	556.397	1.11497	0.0733948	15.163	6.21615e-52	3.32069e-50
RNF122	108.18	1.11104	0.133353	8.24675	1.62761e-16	1.42122e-15
BRD3	1140.18	1.11058	0.057469	19.3102	4.41149e-83	6.32465e-81
RTKN2	135.603	1.1093	0.124013	8.87086	7.25847e-19	7.4119e-18
HECW2	71.0469	1.10543	0.1491	7.30219	2.8312e-13	1.96242e-12
LRRK1	694.356	1.10395	0.0633282	17.4132	6.54725e-68	5.93641e-66
RP11.108P20.1	117.493	1.10392	0.130468	8.4227	3.67901e-17	3.3539e-16
BSN	70.8673	1.10319	0.148469	7.3169	2.53766e-13	1.76406e-12
PLS1	609.364	1.10287	0.0678908	16.217	3.82119e-59	2.62691e-57
MAST2	1414.17	1.10259	0.0628203	17.5413	6.9367e-69	6.53686e-67
INHBE	1502.15	1.09044	0.0594272	18.345	3.61745e-75	4.18476e-73
PNRC1	1346.93	1.08782	0.0566481	19.1977	3.86929e-82	5.36393e-80
NFIL3	949.655	1.08688	0.0648469	16.7462	6.0404e-63	4.69082e-61
DLG3	778.677	1.08458	0.0574803	18.8411	3.47513e-79	4.51875e-77
P4HA1	3111.11	1.08337	0.0540896	20.0233	3.45153e-89	5.84808e-87
INCENP	2477.12	1.0813	0.0636352	16.9872	1.02196e-64	8.48629e-63
PPME1	2922.26	1.08068	0.0435495	24.8077	7.40703e-136	3.54987e-133
BBX	3783.11	1.07758	0.0557434	19.3275	3.15242e-83	4.59815e-81
RP11.274H2.5	23.0357	1.07592	0.199746	5.21873	1.80153e-07	7.36149e-07
FOXD2.AS1	107.145	1.07356	0.134971	7.87065	3.52804e-15	2.82075e-14
DLG4	216.574	1.07182	0.0932459	11.4375	2.71579e-30	5.21221e-29
SLC16A14	325.167	1.07114	0.0823873	12.9747	1.70369e-38	4.86014e-37
RNF24	565.775	1.07089	0.0749729	14.2601	3.87649e-46	1.55934e-44
SERTAD3	336.436	1.06795	0.0794967	13.3953	6.44365e-41	2.05096e-39
HOXB5	44.9234	1.06793	0.18132	5.78061	7.44289e-09	3.51781e-08
SCAI	350.71	1.06707	0.0877576	12.1328	7.07942e-34	1.64246e-32
snoU13.12	19.4063	1.06501	0.205283	4.96354	6.92201e-07	2.65151e-06
ADM5	28.9044	1.06398	0.19124	5.44442	5.19753e-08	2.24815e-07
N4BP3	71.5864	1.06028	0.155433	6.78237	1.18219e-11	7.21096e-11
RP11.244O19.1	13.5262	1.05858	0.210199	4.74177	2.11863e-06	7.61961e-06
CAMSAP3	144.212	1.05852	0.124372	8.46948	2.46484e-17	2.27546e-16
GPR75	43.0627	1.05788	0.174877	5.95777	2.55698e-09	1.26521e-08
ZFYVE28	46.9545	1.05046	0.165881	6.25035	4.09533e-10	2.20601e-09
HES7	110.997	1.05027	0.156013	6.67502	2.47198e-11	1.46987e-10
FAM72D	101.737	1.05027	0.121113	8.58508	9.07764e-18	8.6467e-17
RP5.1086K13.1	16.6687	1.0496	0.211984	4.78588	1.7024e-06	6.21053e-06
E2F8	432.346	1.04764	0.0673298	15.5216	2.47651e-54	1.46271e-52
SH3PXD2A	793.528	1.04693	0.0616379	16.9667	1.44893e-64	1.19139e-62
SOGA1	806.638	1.04685	0.063187	16.5568	1.43021e-61	1.071e-59
KIAA1211	285.175	1.04531	0.091424	11.4014	4.11474e-30	7.8166e-29
IPMK	898.54	1.04303	0.0859771	12.1286	7.45137e-34	1.72637e-32
RALGAPA2	302.382	1.04242	0.0907217	11.4525	2.2853e-30	4.41632e-29
HELZ2	271.591	1.04207	0.116406	8.93578	4.04315e-19	4.18125e-18
CTD.2619J13.19	37.217	1.04184	0.177896	5.76269	8.27845e-09	3.90393e-08
NBEAL1	361.416	1.04114	0.0909635	11.42	3.32376e-30	6.34997e-29
FUT11	1006.97	1.03892	0.0839907	12.3601	4.29789e-35	1.05245e-33
SOS1	1947.47	1.03465	0.0431095	23.9923	3.34406e-127	1.43829e-124
BRI3BP	4230.38	1.03396	0.0378984	27.278	7.7341e-164	4.98968e-161
PDIA4	11599.4	1.03357	0.0569633	18.1432	1.45268e-73	1.61372e-71
MARCH9	381.028	1.03077	0.0756659	13.5894	4.62816e-42	1.54647e-40
TSHZ2	238.992	1.02682	0.0901104	11.3495	7.45496e-30	1.3972e-28
ZNF609	2605.35	1.02534	0.0389238	26.335	7.62854e-153	4.12778e-150
RSBN1	694.331	1.01852	0.0673698	15.1033	1.54042e-51	8.10002e-50
REP15	14.5334	1.01605	0.21249	4.6153	3.92531e-06	1.37002e-05
CYP1A1	588.641	1.01529	0.155341	6.80072	1.04096e-11	6.40304e-11
HECTD4	1467.99	1.01305	0.0671964	15.0704	2.53454e-51	1.32444e-49
SLC16A13	104.214	1.01283	0.127399	7.9009	2.76907e-15	2.22881e-14
UBAP1L	20.0021	1.0109	0.211848	4.69589	2.65442e-06	9.43331e-06
BBC3	183.976	1.00949	0.104606	9.60758	7.42708e-22	9.20103e-21
MTMR4	1885.74	1.00735	0.0552788	18.2147	3.94898e-74	4.47569e-72
PRKCZ	586.829	1.00733	0.0655916	15.3311	4.74202e-53	2.63386e-51
POLH	489.071	1.00724	0.0678759	14.8131	1.20537e-49	5.81003e-48
SERPINB3	8.26722	1.00513	0.211702	4.43199	9.33659e-06	3.09571e-05
GAB1	176.196	1.00353	0.108136	9.23537	2.57392e-20	2.88218e-19
PTGS2	4763.69	1.00183	0.0639524	15.6726	2.32708e-55	1.41944e-53
PPP1R3G	160.674	1.00181	0.116334	8.55695	1.15895e-17	1.09399e-16
HPDL	2238.34	-1.00021	0.0673486	-14.8491	7.05572e-50	3.44382e-48
TSPYL4	1529.28	-1.00158	0.0453596	-22.0728	5.77381e-108	1.61417e-105
CTC.329D1.2	20.1548	-1.0026	0.204734	-4.80441	1.55205e-06	5.68679e-06
RP11.549J18.1	12.5497	-1.00477	0.213172	-4.52654	5.99575e-06	2.04209e-05
PLEKHG1	770.032	-1.00498	0.0756404	-13.281	2.98559e-40	9.22289e-39
ELAC1	97.6439	-1.00498	0.135306	-7.38654	1.50694e-13	1.06521e-12
RP11.307C12.11	102.786	-1.00543	0.132276	-7.55586	4.16099e-14	3.07203e-13
RP11.452L6.5	224.412	-1.0062	0.0914323	-10.9693	5.36594e-28	9.22216e-27
ALDH1B1	7185.1	-1.00805	0.0352905	-28.5627	1.95149e-179	1.48792e-176
RP4.561L24.3	49.8568	-1.00808	0.166681	-5.97895	2.24579e-09	1.1165e-08
RP11.276H7.2	61.4983	-1.00847	0.161609	-6.19319	5.89592e-10	3.11294e-09
RP11.81H3.2	13.9588	-1.01287	0.213855	-4.66604	3.07058e-06	1.08639e-05
ZNF140	175.158	-1.01291	0.106612	-9.46892	2.82753e-21	3.38295e-20
SV2B	108.891	-1.01414	0.125049	-8.06844	7.12002e-16	5.9537e-15
ACSM3	24.9389	-1.01496	0.20162	-4.91728	8.77548e-07	3.31457e-06
DGUOK.AS1	119.814	-1.01505	0.128019	-7.88987	3.02504e-15	2.42552e-14
RP11.45P15.4	14.6805	-1.01584	0.21075	-4.62493	3.74726e-06	1.3106e-05
RPS10P7	216.153	-1.01589	0.104979	-9.65339	4.75587e-22	6.00263e-21
AC009299.3	183.188	-1.01743	0.108171	-9.37367	7.00515e-21	8.1657e-20
LAMC2	33.7727	-1.01762	0.184446	-5.41921	5.98619e-08	2.56678e-07
RP11.26J3.1	54.8874	-1.01785	0.164908	-6.11714	9.5268e-10	4.91852e-09
RP5.827C21.4	53.7465	-1.01901	0.167045	-6.0433	1.50991e-09	7.6425e-09
LINC00313	99.7117	-1.01994	0.143795	-7.07036	1.54538e-12	1.00943e-11
ANO2	3092.54	-1.02023	0.0598927	-17.0331	4.66701e-65	3.93389e-63
C1orf116	123.774	-1.02334	0.123625	-8.24759	1.61622e-16	1.412e-15
LIMA1	1572.43	-1.02372	0.0609249	-16.799	2.48189e-63	1.96374e-61
U91328.19	182.056	-1.02396	0.0989266	-10.3099	6.35767e-25	9.30573e-24
FOXN1	723.712	-1.0242	0.0853852	-11.9897	4.02439e-33	8.91745e-32
CTA.445C9.14	269.007	-1.02486	0.0998602	-10.2384	1.33428e-24	1.9064e-23
KB.1991G8.1	27.8548	-1.02536	0.190534	-5.29022	1.22168e-07	5.06988e-07
IFIT1	266.232	-1.02762	0.0986654	-10.3896	2.76558e-25	4.10893e-24
ULBP1	99.3816	-1.02813	0.130543	-7.82233	5.18556e-15	4.08561e-14
RP11.462L8.1	29.8074	-1.02831	0.190864	-5.30834	1.10628e-07	4.60923e-07
RN7SL832P	13.3438	-1.03023	0.211842	-4.59005	4.43149e-06	1.53329e-05
RP11.62F24.2	22.9529	-1.03037	0.197088	-5.09872	3.41952e-07	1.35473e-06
CXorf24	122.676	-1.03122	0.128288	-7.99883	1.25604e-15	1.03482e-14
KB.173C10.2	16.4579	-1.03165	0.212204	-4.77632	1.78536e-06	6.4864e-06
CASC19	252.975	-1.03171	0.0871068	-11.8094	3.49209e-32	7.47147e-31
RP11.713M15.2	53.1371	-1.03181	0.155647	-6.53237	6.47366e-11	3.71753e-10
FAM86EP	94.2699	-1.03256	0.131334	-7.79293	6.54709e-15	5.12224e-14
KLHL7.AS1	15.0581	-1.03461	0.209674	-4.69061	2.72397e-06	9.67229e-06
NR2F1.AS1	218.503	-1.0378	0.0932135	-11.0955	1.31964e-28	2.33992e-27
ARHGAP6	51.6544	-1.04104	0.165169	-6.24361	4.27591e-10	2.29444e-09
LENG8.AS1	64.1563	-1.04438	0.152088	-6.79715	1.06707e-11	6.55403e-11
LAMA2	18.6633	-1.04468	0.205814	-4.90379	9.40068e-07	3.53479e-06
NUPR1	2078.25	-1.04594	0.063384	-16.4993	3.71372e-61	2.6967e-59
CCDC147.AS1	21.7195	-1.0493	0.202267	-5.04313	4.57989e-07	1.79033e-06
DICER1.AS1	18.3609	-1.04967	0.204667	-4.96235	6.9644e-07	2.66653e-06
ABCG1	28.7315	-1.04984	0.192824	-5.35715	8.45445e-08	3.57036e-07
VTCN1	15.0124	-1.05046	0.211277	-4.78978	1.66962e-06	6.09759e-06
GARS	20694.3	-1.05083	0.0388967	-27.0155	9.71767e-161	5.82158e-158
RP11.902B17.1	288.956	-1.05113	0.0887026	-11.825	2.89802e-32	6.20835e-31
KLF2	117.398	-1.05135	0.161409	-6.49147	8.50053e-11	4.84828e-10
RP11.1094M14.11	289.656	-1.05355	0.0934069	-11.2551	2.18603e-29	4.00748e-28
RP11.416N2.4	139.372	-1.0543	0.118691	-8.83895	9.66184e-19	9.83421e-18
MAMDC2	95.5107	-1.0545	0.130704	-8.00838	1.16229e-15	9.58519e-15
SULF1	45.2157	-1.05463	0.173282	-6.01897	1.75526e-09	8.83105e-09
TRIM52.AS1	202.538	-1.05642	0.0935373	-11.2449	2.45241e-29	4.48602e-28
DMGDH	32.5707	-1.05747	0.204476	-5.14609	2.65976e-07	1.06708e-06
PI15	305.02	-1.0576	0.119952	-8.80614	1.29529e-18	1.3065e-17
VIM.AS1	162.456	-1.05782	0.108003	-9.74572	1.92402e-22	2.47877e-21
FAM211A	45.445	-1.05802	0.166485	-6.25871	3.88165e-10	2.0936e-09
XXbac.B135H6.18	10.4077	-1.06185	0.213605	-4.72077	2.34954e-06	8.40145e-06
RASSF8.AS1	260.727	-1.06194	0.096034	-11.0307	2.71869e-28	4.74541e-27
RP1.234P15.4	22.6473	-1.06344	0.201154	-5.18728	2.13383e-07	8.66656e-07
ZBED2	6.84791	-1.06346	0.209942	-4.44821	8.65909e-06	2.88132e-05
H1FX	7245.07	-1.06421	0.070346	-15.1282	1.05559e-51	5.56808e-50
C4orf33	153.255	-1.06459	0.115435	-9.1786	4.36724e-20	4.80683e-19
RP11.134G8.7	61.8148	-1.06503	0.157476	-6.69773	2.11677e-11	1.26584e-10
RP11.27N21.3	20.296	-1.06769	0.205709	-4.99718	5.81735e-07	2.24787e-06
C10orf54	225.666	-1.06774	0.0964469	-11.0378	2.51004e-28	4.39034e-27
SLC20A1	7199.8	-1.06796	0.0385377	-27.7113	5.09793e-169	3.56303e-166
FAM86JP	307.837	-1.07056	0.0930668	-11.4769	1.72261e-30	3.35599e-29
A2M.AS1	75.6574	-1.07099	0.138837	-7.61812	2.57402e-14	1.92667e-13
AC005076.5	50.5528	-1.07236	0.169737	-6.23602	4.4884e-10	2.40384e-09
MOB3B	1242.3	-1.0732	0.0469028	-22.8682	9.63577e-116	3.29858e-113
CTD.2292P10.4	11.9479	-1.07404	0.213381	-4.79018	1.66636e-06	6.087e-06
AHNAK2	3813.34	-1.0762	0.080455	-13.3768	8.25909e-41	2.61886e-39
DIRC2	2465.73	-1.07638	0.0360714	-29.8326	1.47624e-195	1.37569e-192
RORC	1372.46	-1.07878	0.0520268	-20.7238	2.1153e-95	4.32707e-93
PPL	1137.09	-1.0799	0.0643586	-16.7708	3.9935e-63	3.14492e-61
ZNF587B	659.556	-1.08014	0.0629037	-17.1519	6.0804e-66	5.28459e-64
RP11.143J12.2	29.4222	-1.08115	0.188643	-5.61282	1.99054e-08	9.0339e-08
SCNN1A	155.007	-1.08283	0.126194	-8.54942	1.23704e-17	1.16639e-16
CITED4	3538.59	-1.08468	0.0733749	-14.782	1.91371e-49	8.96664e-48
RPL39P40	17.4497	-1.0866	0.208296	-5.05388	4.32929e-07	1.69632e-06
KIAA1324	40.9637	-1.08724	0.17938	-5.98954	2.10432e-09	1.04972e-08
MYADM	5169.33	-1.08756	0.067825	-16.0354	7.23107e-58	4.77535e-56
SCEL	57.3306	-1.09026	0.155056	-6.92691	4.30124e-12	2.71543e-11
CTB.43E15.3	12.0733	-1.09163	0.212562	-4.84945	1.23805e-06	4.58637e-06
RP11.169K16.9	134.496	-1.09166	0.112136	-9.67369	3.90053e-22	4.95663e-21
LL22NC03.86G7.1	36.8008	-1.09405	0.186897	-5.73675	9.65092e-09	4.51813e-08
HLF	183.869	-1.09409	0.113296	-9.62575	6.22491e-22	7.76909e-21
RP13.516M14.1	137.478	-1.0999	0.126363	-8.65877	4.76871e-18	4.62105e-17
GJA5	32.83	-1.10573	0.186414	-5.81904	5.91875e-09	2.8245e-08
RBCK1	3623.95	-1.10916	0.0614334	-18.0534	7.41499e-73	7.82258e-71
PKD1L2	39.498	-1.11624	0.177107	-6.20265	5.55202e-10	2.94248e-09
RP11.284H19.1	30.8927	-1.11745	0.197803	-5.60742	2.0537e-08	9.30042e-08
RPH3AL	47.8295	-1.11894	0.171534	-6.42828	1.29059e-10	7.25239e-10
RP11.325K4.3	41.7343	-1.12209	0.174775	-6.31119	2.76892e-10	1.50945e-09
LIFR.AS1	86.8796	-1.12304	0.142456	-7.79975	6.20304e-15	4.85987e-14
FAM9B	33.7566	-1.12391	0.191062	-5.78277	7.34795e-09	3.47685e-08
C9orf169	322.483	-1.12654	0.11088	-10.1822	2.38166e-24	3.3628e-23
RP13.216E22.4	17.304	-1.13169	0.206433	-5.22928	1.70176e-07	6.97418e-07
MT1X	132.335	-1.13276	0.12098	-9.30108	1.39026e-20	1.59291e-19
MASP1	11.9761	-1.13341	0.213466	-5.01339	5.34805e-07	2.07562e-06
C1orf145	76.6118	-1.13562	0.144648	-7.7691	7.90486e-15	6.16153e-14
RP11.10C24.3	104.925	-1.13646	0.122289	-9.20562	3.39696e-20	3.76606e-19
PDCD4.AS1	117.165	-1.13855	0.122261	-9.23895	2.48938e-20	2.79497e-19
ALMS1.IT1	56.194	-1.14197	0.157999	-7.12079	1.07314e-12	7.09812e-12
MAT2A	23395.1	-1.14269	0.0339029	-33.7043	4.9958e-249	1.19714e-245
MCF2L	45.9306	-1.14654	0.164061	-6.84311	7.74928e-12	4.81431e-11
RP11.874J12.4	14.7709	-1.14689	0.212646	-5.1749	2.28036e-07	9.21928e-07
RP11.624L4.1	36.1628	-1.15048	0.180054	-6.25204	4.05127e-10	2.18368e-09
C2CD4D	10.1558	-1.15432	0.213272	-4.99941	5.75071e-07	2.22468e-06
FAM86HP	70.7352	-1.15543	0.143841	-7.91981	2.37873e-15	1.92479e-14
SMIM6	81.7641	-1.15801	0.149614	-7.66523	1.78512e-14	1.3586e-13
C8orf4	2698.64	-1.15971	0.080173	-14.4696	1.88551e-47	7.88717e-46
AC006262.5	870.023	-1.16314	0.0851195	-13.6558	1.8643e-42	6.40815e-41
GPR56	459.734	-1.16901	0.0707182	-16.4976	3.82027e-61	2.76212e-59
RP11.509E16.1	42.1163	-1.16907	0.178793	-6.44422	1.16195e-10	6.54706e-10
AC132872.2	31.3785	-1.16935	0.185809	-6.10722	1.01382e-09	5.22454e-09
TM4SF1.AS1	511.161	-1.1738	0.0942827	-12.4331	1.72729e-35	4.33736e-34
CARS	4289.86	-1.17653	0.0507438	-23.1832	6.72873e-119	2.45365e-116
HIST2H2BE	314.189	-1.17676	0.10761	-10.9117	1.01378e-27	1.71423e-26
TMEM44.AS1	158.587	-1.17686	0.115745	-10.113	4.83775e-24	6.77931e-23
STXBP6	52.1245	-1.17741	0.180007	-6.48746	8.72941e-11	4.96869e-10
IL20RB	1135.27	-1.17891	0.0545507	-21.5957	1.97293e-103	5.01423e-101
RP11.276H7.3	30.0072	-1.18082	0.190613	-6.01054	1.8491e-09	9.2726e-09
RP1.39G22.7	312.325	-1.18289	0.082355	-14.3194	1.65621e-46	6.77593e-45
MBNL1.AS1	817.912	-1.18357	0.0608695	-19.4257	4.67649e-84	7.00388e-82
CTC.459F4.1	20.2145	-1.1865	0.206317	-5.58865	2.28842e-08	1.03161e-07
SUSD4	9.20816	-1.18662	0.212338	-4.98645	6.14992e-07	2.37146e-06
EYS	66.3747	-1.18804	0.150751	-7.77152	7.75514e-15	6.04764e-14
PPP1R3C	1032.07	-1.18881	0.0601829	-19.7368	1.0411e-86	1.67918e-84
APOBR	35.6623	-1.18892	0.186301	-6.26003	3.84893e-10	2.07662e-09
RP11.49I11.1	348.19	-1.19135	0.0752471	-15.7836	4.03691e-56	2.53615e-54
ALG2	2128.87	-1.19397	0.0414377	-28.8033	1.94919e-182	1.63479e-179
RP11.366L5.1	33.1513	-1.19604	0.185709	-6.31932	2.6272e-10	1.43359e-09
CACTIN.AS1	19.5166	-1.19604	0.20694	-5.6016	2.12377e-08	9.60217e-08
TUFT1	3339.42	-1.19722	0.039268	-30.4821	4.4945e-204	4.71192e-201
C6orf226	72.4605	-1.20068	0.145187	-8.15162	3.5908e-16	3.06993e-15
RP4.607J23.2	28.0574	-1.20118	0.19219	-6.06864	1.28997e-09	6.57888e-09
GGACT	123.148	-1.20355	0.127813	-9.3429	9.37275e-21	1.08576e-19
WNT9A	145.869	-1.20401	0.129519	-9.2678	1.90027e-20	2.1581e-19
TNS4	1579.93	-1.20402	0.085411	-14.0984	3.8859e-45	1.51586e-43
RP11.410L14.2	44.8822	-1.20898	0.166688	-7.08922	1.34874e-12	8.85816e-12
BDKRB2	21.583	-1.20942	0.200071	-5.76362	8.2331e-09	3.88473e-08
RP11.362L22.1	25.7479	-1.21061	0.197688	-5.95466	2.60616e-09	1.28841e-08
MAPK4	1572.25	-1.21229	0.0558593	-21.6911	2.48961e-104	6.42473e-102
RP13.20L14.6	20.1015	-1.21367	0.204712	-5.71376	1.10509e-08	5.13628e-08
AC132872.1	41.2017	-1.21751	0.174521	-6.80424	1.01586e-11	6.2532e-11
STEAP4	8783.4	-1.21802	0.0322384	-37.7788	0	0
AP001626.1	120.118	-1.22081	0.125709	-9.62295	6.39709e-22	7.97213e-21
ASNS	12170.1	-1.22629	0.0316773	-38.7101	0	0
AL807752.1	32.7778	-1.23281	0.186683	-6.41078	1.44778e-10	8.08964e-10
RP11.325K4.2	25.1567	-1.23338	0.1995	-6.00975	1.85812e-09	9.31504e-09
PCK2	4799.52	-1.23659	0.0517367	-23.8994	3.10808e-126	1.24131e-123
ANKRD1	28.8948	-1.24042	0.196158	-6.07324	1.25353e-09	6.40279e-09
PRKAG2	130.183	-1.24177	0.116178	-10.5966	3.08996e-26	4.83498e-25
MGAT2	3497.57	-1.24396	0.0372424	-33.3948	1.62884e-244	3.41528e-241
RP11.820L6.1	29.4834	-1.24648	0.19507	-6.19519	5.82131e-10	3.07549e-09
KLHL30	193.206	-1.24696	0.106568	-11.6372	2.66759e-31	5.36525e-30
MAP2K6	184.465	-1.24737	0.108312	-11.4498	2.35632e-30	4.53787e-29
CTC.573N18.1	22.55	-1.24753	0.212518	-5.82852	5.59202e-09	2.6739e-08
RP11.469H8.6	43.7537	-1.2502	0.184737	-6.65054	2.92023e-11	1.72115e-10
EFR3B	72.3006	-1.25086	0.15071	-8.18834	2.64852e-16	2.28766e-15
DKK3	14.5262	-1.25193	0.210047	-5.55696	2.7451e-08	1.22692e-07
CT83	393.869	-1.25282	0.080483	-15.5249	2.35228e-54	1.39425e-52
GPR183	153.506	-1.25325	0.121783	-10.2376	1.34498e-24	1.92005e-23
C18orf56	132.118	-1.25683	0.123821	-10.0677	7.67719e-24	1.06604e-22
PCSK1	229.23	-1.25717	0.0967408	-12.932	2.97149e-38	8.39122e-37
RP11.290L1.2	11.9324	-1.25992	0.213304	-5.44382	5.21486e-08	2.25448e-07
RP11.674N23.1	22.8009	-1.2609	0.202845	-5.98993	2.09933e-09	1.04804e-08
KIAA1217	453.836	-1.26226	0.0810356	-15.5471	1.66424e-54	9.97001e-53
CTA.217C2.1	493.196	-1.26334	0.0639636	-19.702	2.07471e-86	3.3144e-84
ISG20	92.8055	-1.27044	0.137478	-9.13597	6.48257e-20	7.06554e-19
FAIM3	478.294	-1.28006	0.0725188	-17.6108	2.03429e-69	1.97244e-67
AC144831.1	27.5657	-1.28006	0.194986	-6.35384	2.10003e-10	1.15533e-09
RP11.702B10.2	21.858	-1.28111	0.201055	-6.09644	1.08459e-09	5.5738e-09
TJP3	83.5577	-1.28213	0.146599	-8.63138	6.06155e-18	5.83007e-17
KBTBD11	34.5347	-1.28347	0.178794	-6.93865	3.95851e-12	2.50566e-11
TEX36	13.822	-1.28705	0.211166	-5.65795	1.53195e-08	7.02292e-08
FHL2	2706.9	-1.2876	0.0435964	-29.5255	1.35475e-191	1.19603e-188
DCAF4	594.832	-1.28848	0.062383	-20.6115	2.16445e-94	4.07938e-92
TP53INP2	233.589	-1.28849	0.113667	-11.2953	1.38436e-29	2.56872e-28
IQCJ.SCHIP1	335.664	-1.28877	0.0986433	-13.0272	8.56947e-39	2.47835e-37
RP11.150O12.3	81.1108	-1.2932	0.154458	-8.27645	1.26897e-16	1.11795e-15
HEATR4	34.1304	-1.29538	0.182713	-6.87138	6.35843e-12	3.96787e-11
PTK2B	388.453	-1.29619	0.0778003	-16.6082	6.08104e-62	4.61554e-60
DNAJB1	21348.2	-1.29758	0.0602695	-21.5302	8.11008e-103	2.03043e-100
F3	6663.83	-1.29867	0.0585133	-22.1935	3.96981e-109	1.12864e-106
RWDD2A	421.306	-1.30354	0.0722383	-17.9891	2.36996e-72	2.45393e-70
LINC00936	32.086	-1.30477	0.192895	-6.59295	4.31182e-11	2.50698e-10
RP11.658F2.8	153.706	-1.30832	0.126007	-10.3133	6.13605e-25	8.99704e-24
TIGD7	41.2768	-1.30909	0.17263	-7.3627	1.80224e-13	1.2686e-12
CLDN2	15.8974	-1.31061	0.208244	-5.8623	4.56504e-09	2.20293e-08
RP11.284F21.9	483.061	-1.31364	0.0725025	-18.0722	5.27572e-73	5.63662e-71
NRSN2	12.8153	-1.31571	0.211796	-5.65887	1.52375e-08	6.98728e-08
RP11.166P13.3	17.9433	-1.32106	0.206531	-6.01547	1.79371e-09	9.01638e-09
HERPUD1	15640.4	-1.3255	0.0607547	-21.8179	1.5687e-105	4.17674e-103
TEF	236.54	-1.32627	0.0932262	-14.1461	1.97522e-45	7.75932e-44
FICD	500.877	-1.33202	0.0717383	-18.5226	1.35618e-76	1.62489e-74
RP11.67L3.4	20.7871	-1.33347	0.20049	-6.28373	3.30549e-10	1.7909e-09
SCARA5	119.234	-1.33764	0.149203	-8.8948	5.85262e-19	5.99706e-18
LINC00504	16.7137	-1.33849	0.209667	-5.96154	2.49865e-09	1.23781e-08
PSAT1	10146.4	-1.33954	0.0365913	-36.6058	2.31276e-293	6.46571e-290
SH3TC1	440.17	-1.34133	0.0921492	-14.5258	8.31395e-48	3.55761e-46
RP11.169D4.1	2796.3	-1.34169	0.0414166	-32.3835	4.691e-230	8.74298e-227
DDR2	144.127	-1.34513	0.128343	-10.4009	2.45601e-25	3.66197e-24
NT5DC3	361.931	-1.34547	0.0878103	-15.2733	1.15176e-52	6.33431e-51
FAM167A	352.278	-1.35617	0.0953831	-14.1803	1.21347e-45	4.8234e-44
RP11.806H10.4	231.415	-1.35799	0.099466	-13.5747	5.66029e-42	1.88759e-40
GADD45A	1223.5	-1.3655	0.0497957	-27.3939	3.2431e-165	2.17599e-162
NBR2	283.689	-1.36759	0.0920733	-14.7828	1.89183e-49	8.88893e-48
ST7.AS1	31.5885	-1.3698	0.19564	-6.79376	1.09251e-11	6.6907e-11
RP5.1028K7.2	79.8594	-1.37267	0.135564	-9.93577	2.90908e-23	3.90687e-22
RP11.420G6.4	101.135	-1.37533	0.130356	-10.4047	2.35888e-25	3.52027e-24
RP11.390E23.6	161.766	-1.38204	0.120621	-11.3695	5.92957e-30	1.11756e-28
HIST1H2AC	753.495	-1.38211	0.0591946	-23.3061	3.84086e-120	1.46424e-117
LYRM9	45.1843	-1.38258	0.172678	-7.7688	7.92344e-15	6.17314e-14
ILF3.AS1	517.027	-1.38555	0.0667563	-20.696	3.76234e-95	7.51304e-93
RP11.800A3.7	20.964	-1.38744	0.204864	-6.38305	1.73594e-10	9.64191e-10
CBX3P2	26.1504	-1.38761	0.196576	-6.72338	1.77555e-11	1.06596e-10
MOV10L1	31.8552	-1.39256	0.198191	-6.79668	1.07056e-11	6.56824e-11
GADD45B	468.205	-1.39895	0.0790056	-17.6577	8.88052e-70	8.76246e-68
ECM2	54.3514	-1.40003	0.164919	-8.28036	1.22803e-16	1.08473e-15
FAM129A	3190.54	-1.40038	0.148596	-9.4495	3.40451e-21	4.05879e-20
PADI1	39.9978	-1.40278	0.187049	-7.26988	3.59803e-13	2.46441e-12
CRISPLD2	496.743	-1.40556	0.0749189	-18.7077	4.28847e-78	5.36826e-76
SLC16A5	103.168	-1.40877	0.139405	-9.97568	1.94758e-23	2.6367e-22
RAB26	423.52	-1.41141	0.0913101	-15.4139	1.31924e-53	7.52682e-52
RP11.111M22.3	317.022	-1.41682	0.0880076	-16.025	8.55306e-58	5.62624e-56
TMEM71	79.6461	-1.42169	0.151468	-9.22487	2.83897e-20	3.16629e-19
AP001505.9	335.719	-1.42431	0.0930338	-15.2498	1.65177e-52	9.02503e-51
CTD.2108O9.4	11.9178	-1.42692	0.213134	-5.84577	5.04217e-09	2.41995e-08
PPP1R36	46.7962	-1.42756	0.166844	-8.28386	1.19247e-16	1.05499e-15
NOSTRIN	165.324	-1.44438	0.107224	-13.3361	1.42679e-40	4.47346e-39
RP11.845M18.6	78.629	-1.44496	0.140654	-10.059	8.3855e-24	1.16247e-22
CTD.2263F21.1	425.255	-1.44588	0.0795072	-18.1215	2.15591e-73	2.33312e-71
EVA1C	2051.3	-1.45234	0.0450701	-32.204	1.55119e-227	2.60197e-224
RP5.1021I20.2	33.7551	-1.45576	0.188635	-7.40853	1.27709e-13	9.08476e-13
METTL7A	117.763	-1.46853	0.16523	-8.82228	1.12151e-18	1.13601e-17
RP5.884G6.2	23.9909	-1.47309	0.201205	-6.91049	4.82977e-12	3.03539e-11
RP1.140K8.5	175.191	-1.48469	0.110385	-13.3211	1.7446e-40	5.41924e-39
SLC51B	198.821	-1.48819	0.112749	-13.0956	3.49026e-39	1.03073e-37
MAP3K14.AS1	81.195	-1.48858	0.143084	-10.1813	2.40371e-24	3.39107e-23
RP11.354K1.1	103.056	-1.48967	0.129015	-11.3528	7.18096e-30	1.34735e-28
THBS1	7698.07	-1.4902	0.0480558	-31.0092	4.05026e-211	4.52928e-208
ADIRF.AS1	193.517	-1.49428	0.112635	-13.1586	1.51941e-39	4.5675e-38
ENO1.AS1	18.028	-1.49975	0.205379	-6.6637	2.67014e-11	1.58209e-10
DLGAP1.AS2	236.042	-1.50537	0.111476	-13.4228	4.44566e-41	1.42857e-39
KIAA0825	1295.28	-1.50601	0.0713836	-21.0799	1.21757e-98	2.8366e-96
EDN2	72.8689	-1.50771	0.166556	-8.89057	6.07987e-19	6.22232e-18
AC011242.6	33.8399	-1.5126	0.18698	-7.72249	1.14079e-14	8.77378e-14
RP11.96K19.5	79.0056	-1.51644	0.149779	-9.91009	3.76297e-23	5.02549e-22
DOK7	54.3932	-1.51885	0.163604	-8.96985	2.96912e-19	3.0992e-18
CDH5	1151.37	-1.51938	0.0734167	-20.6764	5.65384e-95	1.10276e-92
RP11.483I13.5	50.0557	-1.53213	0.16893	-8.75566	2.02907e-18	2.02593e-17
FAM86FP	59.7505	-1.56444	0.17815	-8.58091	9.41229e-18	8.95529e-17
RP11.817O13.8	60.7172	-1.57446	0.162565	-9.40455	5.22555e-21	6.15112e-20
RASD1	518.267	-1.58203	0.08989	-17.5514	5.7995e-69	5.52732e-67
LINC00319	398.333	-1.58243	0.116673	-13.525	1.11409e-41	3.64996e-40
RGS2	2745.59	-1.59092	0.0507852	-31.3103	3.38409e-215	4.05462e-212
LPP.AS2	33.0957	-1.59492	0.192617	-7.86034	3.83107e-15	3.05429e-14
RP1.223E5.4	34.1718	-1.59642	0.188823	-8.01616	1.09106e-15	9.04219e-15
C5orf55	225.952	-1.62785	0.113753	-14.1984	9.37171e-46	3.74288e-44
KLHDC7B	25.1778	-1.63636	0.210382	-7.20363	5.86312e-13	3.9529e-12
RP11.480G7.2	16.1077	-1.6434	0.211981	-6.7849	1.16163e-11	7.09328e-11
TMEM229B	21.3797	-1.65171	0.201751	-7.37683	1.62099e-13	1.14342e-12
DNMT3L	30.5327	-1.6937	0.19734	-7.93756	2.06191e-15	1.6757e-14
CTD.2501M5.1	248.534	-1.7701	0.106158	-16.5003	3.64997e-61	2.66194e-59
CRB1	83.3349	-1.78041	0.15075	-11.4505	2.338e-30	4.51296e-29
ARG2	606.694	-1.78081	0.0779613	-22.7554	1.27009e-114	4.09701e-112
SPINK5	737.312	-1.81451	0.145362	-12.4651	1.15693e-35	2.93147e-34
CTH	1111.97	-1.8202	0.0574507	-31.6101	2.67951e-219	3.7455e-216
C21orf119	102.656	-1.82513	0.143349	-12.3446	5.20811e-35	1.2661e-33
SCN4A	15.0655	-1.85265	0.209794	-6.73241	1.66873e-11	1.00435e-10
RP11.50E11.3	64.694	-1.85942	0.167366	-10.6479	1.78334e-26	2.83006e-25
H1F0	4524.45	-1.87319	0.0466201	-40.1639	0	0
DNAJB9	1370.69	-1.91099	0.0699925	-27.2587	1.30945e-163	8.13507e-161
CYR61	26109.8	-1.92563	0.051402	-37.4622	3.80516e-307	1.27655e-303
FAM86B3P	130.133	-1.93931	0.126038	-14.9603	1.33459e-50	6.74292e-49
LINC00920	38.7998	-1.95588	0.184944	-9.63051	5.94309e-22	7.4395e-21
PTP4A3	139.017	-2.0716	0.147599	-13.6859	1.23247e-42	4.29801e-41
BHLHA15	300.17	-2.11229	0.119704	-17.4441	3.81789e-68	3.4805e-66
DKK1	443.873	-2.11513	0.0781255	-26.8525	7.8803e-159	4.40614e-156
MAP1B	126.174	-2.16182	0.139481	-14.9768	1.04065e-50	5.28965e-49
RP6.91H8.3	53.9663	-2.22525	0.175296	-11.5969	4.27336e-31	8.5335e-30
RP11.416I2.1	120.759	-2.39417	0.137745	-16.4269	1.22868e-60	8.77017e-59
RP11.344P13.6	80.4929	-2.40816	0.151108	-14.6704	9.97296e-49	4.4729e-47
HSPA6	305.217	-2.85784	0.159105	-17.5246	9.30683e-69	8.67293e-67
NFATC2	110.296	-2.88122	0.155625	-16.0606	4.82252e-58	3.21004e-56
CTGF	2166	-2.89417	0.0632098	-45.5896	0	0

## Sheet: H. pylori delta-htrA (6 hours)
Genes with increased or decreased expression (-1<Log2 fold change>1) in MKN-28 cells after infection with H. pylori ΔhtrA for 6 hours
	baseMean	log2FoldChange	lfcSE	stat	pvalue	padj
GRB7	204.851	2.45116	0.107419	22.0735	5.68011e-108	1.59981e-105
PFKFB4	978.845	2.31073	0.0959269	23.9914	3.41568e-127	1.44304e-124
DOCK8	697.043	1.9932	0.0641451	30.9014	1.14392e-209	1.12765e-206
MEX3A	240.468	1.95827	0.0929983	20.7061	3.05111e-95	6.08302e-93
CCNG2	855.677	1.68443	0.0792212	21.2208	6.13793e-100	1.3963e-97
ARID3A	681.576	1.67258	0.0648937	25.679	2.00628e-145	1.14837e-142
KCNJ11	30.7196	1.65498	0.188325	8.12625	4.42762e-16	3.81934e-15
IL8	644.707	1.64102	0.105019	15.6318	4.4211e-55	2.61493e-53
RCOR2	22.818	1.64038	0.19821	7.44952	9.36784e-14	6.84045e-13
BANP	713.598	1.62151	0.073492	22.0004	2.85491e-107	7.67537e-105
PSRC1	498.426	1.58832	0.0800462	19.7543	7.36621e-87	1.19914e-84
PSORS1C3	85.1158	1.56307	0.166269	9.25035	2.23759e-20	2.54349e-19
ANKZF1	1060.98	1.53988	0.0678483	22.6563	1.2084e-113	3.76172e-111
ESPL1	1720.44	1.53534	0.047446	32.3252	3.09203e-229	4.57208e-226
EFNA3	253.127	1.52387	0.0986865	15.3161	5.97269e-53	3.2018e-51
PIF1	172.521	1.50061	0.107005	13.8381	1.50164e-43	5.40468e-42
CENPE	1226.39	1.49852	0.0601999	24.8549	2.29126e-136	1.1616e-133
RP11.661A12.14	61.7092	1.48252	0.160865	8.94859	3.60046e-19	3.79825e-18
ZSWIM4	578.626	1.48201	0.0870699	16.9793	1.16795e-64	9.9635e-63
RORA	36.8627	1.47769	0.18116	7.7237	1.13004e-14	8.85665e-14
HOXB6	143.938	1.47744	0.115017	12.6578	1.01258e-36	2.60018e-35
RIMKLA	180.67	1.47391	0.114348	12.7486	3.17507e-37	8.32177e-36
CRELD1	335.667	1.46519	0.0876932	16.6121	5.69883e-62	4.45463e-60
BCORL1	43.4509	1.45932	0.178009	7.86323	3.74348e-15	3.04978e-14
DGAT2	206.217	1.44947	0.0996731	14.4017	5.04597e-47	2.13689e-45
ENO2	1713.52	1.43366	0.0614825	23.2976	4.68666e-120	1.76936e-117
MIR210HG	178.631	1.42692	0.120522	11.7181	1.02905e-31	2.09157e-30
IRF2	173.961	1.41758	0.101932	13.7548	4.76593e-43	1.65817e-41
FMNL2	1898.89	1.40127	0.044001	31.8206	3.36111e-222	4.58765e-219
RN7SL1	775.361	1.39333	0.212556	7.16924	7.54133e-13	5.18656e-12
PHF21A	902.208	1.36608	0.0557173	24.47	3.08222e-132	1.40233e-129
PRRG4	173.383	1.35937	0.125557	10.7324	7.17416e-27	1.16787e-25
RN7SL2	1209.88	1.35555	0.208657	7.53853	4.75313e-14	3.54517e-13
PTGS2	4763.69	1.35492	0.0637339	21.2622	2.5425e-100	5.85898e-98
APAF1	949.822	1.3339	0.0601573	22.1418	1.25269e-108	3.58512e-106
CRELD2	2528.61	1.33268	0.0672119	19.8189	2.04429e-87	3.35869e-85
TNFAIP8L1	45.3177	1.32982	0.178501	7.19142	6.4119e-13	4.43048e-12
BRWD3	1549.57	1.32967	0.0602032	22.0682	6.39164e-108	1.77208e-105
ERO1LB	144.72	1.31938	0.122785	10.6376	1.99184e-26	3.17264e-25
PNRC1	1346.93	1.30227	0.0561945	23.1571	1.2323e-118	4.37319e-116
PLEKHH3	739.496	1.2895	0.0732253	17.5792	3.55501e-69	3.60458e-67
PTCH1	373.285	1.2891	0.0822127	15.6202	5.30501e-55	3.12731e-53
N4BP3	71.5864	1.27611	0.153567	8.1797	2.8454e-16	2.48102e-15
HOXB5	44.9234	1.26952	0.179878	6.84348	7.72939e-12	4.89473e-11
RP11.361F15.2	22.8549	1.26705	0.201809	5.99902	1.98507e-09	1.01654e-08
GDF15	2290.61	1.26275	0.120046	10.5331	6.07842e-26	9.46101e-25
TSC22D4	997.229	1.26168	0.0729995	17.2664	8.42531e-67	7.62748e-65
PGM2L1	109.617	1.25504	0.133234	9.30436	1.348e-20	1.55925e-19
SLC1A1	1104.12	1.24933	0.0517463	24.1144	1.76702e-128	7.64733e-126
RAC3	94.9903	1.24363	0.149244	8.21757	2.07676e-16	1.82698e-15
PLS1	609.364	1.24211	0.0673673	18.3954	1.43047e-75	1.7505e-73
CACHD1	722.962	1.24171	0.0543832	22.7837	6.64789e-115	2.14473e-112
RFX1	596.77	1.23298	0.0713779	17.2401	1.32903e-66	1.19103e-64
CCNF	1691.38	1.23208	0.0655629	18.7802	1.09599e-78	1.50754e-76
RP11.108P20.1	117.493	1.23182	0.129299	9.44739	3.47378e-21	4.16478e-20
MARK4	306.508	1.23035	0.08502	14.4071	4.67193e-47	1.98322e-45
HECW2	71.0469	1.22567	0.147899	8.12232	4.57356e-16	3.94139e-15
CYP1A1	588.641	1.22426	0.154685	8.17935	2.85382e-16	2.48714e-15
SAPCD2	1572.4	1.21955	0.0632936	19.2553	1.274e-82	1.88382e-80
SCAI	350.71	1.21954	0.0870082	13.9686	2.4237e-44	9.01596e-43
NCKAP5L	584.796	1.21067	0.0730496	16.5396	1.90141e-61	1.41759e-59
IPMK	898.54	1.2034	0.0856567	14.0387	9.03459e-45	3.44752e-43
DOCK10	413.349	1.20076	0.0789353	15.1641	6.11305e-52	3.16239e-50
BIK	30.2439	1.19693	0.185741	6.19405	5.86386e-10	3.16545e-09
CAMSAP3	144.212	1.19457	0.123379	9.60902	7.32398e-22	9.14244e-21
DUSP8	406.512	1.19169	0.0895579	13.2721	3.35926e-40	1.02593e-38
KIAA1024	78.1194	1.18449	0.140559	8.28729	1.15863e-16	1.03518e-15
KLF9	214.575	1.18058	0.0962016	12.1961	3.26236e-34	7.47898e-33
CAP2	861.524	1.17835	0.0579968	20.2875	1.65812e-91	3.06475e-89
EGLN3	805.717	1.17522	0.067903	17.2821	6.41353e-67	5.83598e-65
CIC	3042.23	1.17444	0.0679237	17.2866	5.93623e-67	5.42951e-65
FGD1	1095.28	1.17304	0.0584909	20.0361	2.66988e-89	4.59946e-87
PPFIA4	318.292	1.17091	0.127317	9.15706	5.33289e-20	5.91418e-19
IL32	418.887	1.16767	0.0702598	16.5711	1.12702e-61	8.61977e-60
PGAP1	246.103	1.16744	0.108073	10.7576	5.45771e-27	8.97513e-26
CHORDC1	5652.49	1.16331	0.0779077	14.9293	2.12641e-50	1.02252e-48
NFIL3	949.655	1.1608	0.0646055	17.9479	4.98051e-72	5.48908e-70
FAM72D	101.737	1.16051	0.119825	9.5559	1.22519e-21	1.50762e-20
SLC2A1	5522.44	1.15928	0.050721	22.8536	1.34469e-115	4.41854e-113
UBALD2	646.341	1.15479	0.0812698	14.1907	1.04652e-45	4.11739e-44
RNF122	108.18	1.15112	0.132808	8.56733	1.05913e-17	1.00768e-16
GAB1	176.196	1.14812	0.107088	10.6456	1.82763e-26	2.91632e-25
KMT2C	1378.42	1.14172	0.0709963	16.0731	3.94046e-58	2.61871e-56
SERTAD3	336.436	1.13816	0.0789564	14.3637	8.74712e-47	3.6434e-45
RP11.274H2.5	23.0357	1.13697	0.19901	5.4914	3.98751e-08	1.77151e-07
TNFAIP8	978.501	1.13137	0.0603222	18.7392	2.37237e-78	3.21338e-76
BRD3	1140.18	1.12915	0.0573349	19.6776	3.3565e-86	5.31766e-84
PLK1	4154.21	1.12235	0.0611577	18.3469	3.49451e-75	4.21813e-73
UNC13A	2699.55	1.12217	0.0405671	27.6533	2.54879e-168	1.73945e-165
CYP1B1	705.934	1.12095	0.0909926	12.3845	3.16871e-35	7.62898e-34
RBM14	4100.95	1.12035	0.0998431	11.2197	3.26504e-29	5.94203e-28
ADM5	28.9044	1.11868	0.190436	5.71442	1.10077e-08	5.20023e-08
MAST2	1414.17	1.11814	0.0627298	17.8134	5.55987e-71	5.90744e-69
KIAA1211	285.175	1.11761	0.0908785	12.2538	1.60247e-34	3.73152e-33
GRIK2	79.0181	1.11598	0.144377	7.60714	2.80221e-14	2.12944e-13
RTKN2	135.603	1.11582	0.123688	8.94242	3.80754e-19	4.01193e-18
FAM115C	18.2065	1.11374	0.204549	5.1648	2.40698e-07	9.81603e-07
DLG3	778.677	1.11371	0.0572639	19.4174	5.50565e-84	8.34977e-82
MRPS24	47.9482	1.11293	0.167803	6.52499	6.80055e-11	3.98379e-10
TMEM50B	910.628	1.11282	0.0648277	17.1471	6.60899e-66	5.83433e-64
INHBE	1502.15	1.11024	0.0593167	18.7123	3.92816e-78	5.2804e-76
KDM6B	1166.01	1.10933	0.0741778	14.9507	1.54141e-50	7.47288e-49
E2F8	432.346	1.10831	0.0668578	16.5289	2.2736e-61	1.68095e-59
BBX	3783.11	1.10753	0.0556966	19.8809	5.95377e-88	9.87324e-86
TNF	22.1506	1.10665	0.206945	5.38072	7.41892e-08	3.20842e-07
RFX3	256.135	1.10324	0.0919844	11.9348	7.79013e-33	1.66741e-31
SLC16A13	104.214	1.10163	0.126334	8.64167	5.53951e-18	5.39479e-17
INCENP	2477.12	1.10131	0.0635813	17.3158	3.57746e-67	3.34097e-65
LRRK1	694.356	1.09837	0.06318	17.3659	1.49409e-67	1.41016e-65
RP5.1057J7.6	55.5639	1.09361	0.176864	6.07456	1.24328e-09	6.50952e-09
VLDLR	885.578	1.09177	0.0592223	18.4144	1.00784e-75	1.24189e-73
HELZ2	271.591	1.09081	0.116084	9.37435	6.96021e-21	8.2225e-20
DNAJA4	2587.39	1.08323	0.0617551	17.5365	7.5421e-69	7.47637e-67
POLH	489.071	1.08296	0.067402	16.0313	7.72704e-58	5.11599e-56
NBEAL1	361.416	1.08198	0.090647	11.905	1.11462e-32	2.36859e-31
REP15	14.5334	1.08124	0.212161	4.85365	1.21207e-06	4.53064e-06
SLC16A14	325.167	1.08088	0.08207	13.141	1.91749e-39	5.68013e-38
RSBN1	694.331	1.08053	0.0670661	16.0911	2.94472e-58	1.99432e-56
RP5.1086K13.1	16.6687	1.07962	0.211755	4.89809	9.67736e-07	3.65818e-06
DBF4B	556.397	1.07438	0.073353	14.6208	2.06964e-48	9.20394e-47
CTD.2619J13.19	37.217	1.07326	0.177146	5.94291	2.80007e-09	1.40949e-08
BRI3BP	4230.38	1.07059	0.0378274	28.2968	3.78229e-176	2.91796e-173
C7orf60	326.202	1.06181	0.0844033	12.5416	4.41953e-36	1.1092e-34
YPEL2	68.588	1.05728	0.140668	7.38945	1.4744e-13	1.06522e-12
P4HA1	3111.11	1.0531	0.0540736	19.4696	1.98689e-84	3.03925e-82
SOS1	1947.47	1.05163	0.0429977	24.4486	5.20643e-132	2.30957e-129
EPHA7	119.792	1.05101	0.139801	7.42779	1.10427e-13	8.03372e-13
ANKLE1	33.2964	1.05008	0.18891	5.47263	4.43393e-08	1.95857e-07
RP11.296I10.6	34.8542	1.04808	0.184027	5.55006	2.85569e-08	1.28902e-07
ZNF609	2605.35	1.04795	0.0388264	26.9825	2.37421e-160	1.45269e-157
ZFYVE28	46.9545	1.04783	0.165385	6.2518	4.05749e-10	2.2221e-09
NCOA7	1970.14	1.04771	0.0560025	18.7032	4.65893e-78	6.16925e-76
TSHZ2	238.992	1.04479	0.0897247	11.5933	4.45458e-31	8.79223e-30
SOGA1	806.638	1.04349	0.0630511	16.5394	1.91047e-61	1.41838e-59
HES7	110.997	1.0365	0.155857	6.59419	4.27597e-11	2.54863e-10
SH3PXD2A	793.528	1.03361	0.0615335	16.7791	3.4716e-63	2.82569e-61
LURAP1L	52.5063	1.03249	0.1542	6.55647	5.50952e-11	3.2587e-10
INSIG2	1056.13	1.03097	0.0683741	15.0659	2.71418e-51	1.37209e-49
DLG4	216.574	1.03038	0.0931586	11.0083	3.48456e-28	6.06772e-27
FUT11	1006.97	1.02994	0.0839331	12.2613	1.46122e-34	3.41157e-33
MARCH9	381.028	1.02679	0.0754515	13.5742	5.69258e-42	1.87054e-40
RP11.244O19.1	13.5262	1.02441	0.210086	4.61086	4.00999e-06	1.40563e-05
RNF223	93.111	1.02426	0.135076	7.53153	5.01474e-14	3.73558e-13
BSN	70.8673	1.02397	0.148618	6.80005	1.0458e-11	6.56876e-11
EPN2	817.697	1.02327	0.0535385	19.0913	2.9848e-81	4.27115e-79
GCNT2	1228.1	1.02001	0.0499047	20.4214	1.07836e-92	2.01415e-90
AC005943.5	43.8783	1.01832	0.181964	5.51925	3.40451e-08	1.52204e-07
GKAP1	190.644	1.01579	0.106725	9.46504	2.93447e-21	3.53491e-20
DUSP10	205.382	1.0157	0.0962871	10.5009	8.55696e-26	1.31687e-24
CALR	73814.7	1.01449	0.0609902	16.633	4.0205e-62	3.15662e-60
PLA2G4A	3051.57	1.01434	0.05284	19.1913	4.37687e-82	6.31408e-80
PPM1K	79.2735	1.01067	0.141102	7.06707	1.58238e-12	1.06355e-11
ZNF654	510.649	1.01061	0.0672636	14.9932	8.13051e-51	4.0186e-49
EPHB4	1468.11	1.00997	0.0567573	17.7859	9.08497e-71	9.59546e-69
RASSF7	484.252	1.00977	0.0833377	12.097	1.09544e-33	2.46357e-32
PPME1	2922.26	1.00898	0.0435658	23.1539	1.32921e-118	4.62461e-116
CSTF3	1441.89	1.00782	0.0476692	21.1263	4.56093e-99	1.01161e-96
HECTD4	1467.99	1.00732	0.067137	14.9984	7.52623e-51	3.75128e-49
FAM72B	173.441	1.0057	0.0998763	10.0011	1.50697e-23	2.05059e-22
RP4.730K3.3	9.5823	1.00428	0.211605	4.45801	8.27223e-06	2.77787e-05
RALGAPA2	302.382	1.00116	0.0906632	11.0078	3.50318e-28	6.09417e-27
FAM135A	638.983	1.00096	0.0713851	14.0052	1.44922e-44	5.47125e-43
FER1L4	66.9544	-1.00004	0.165364	-6.01378	1.81244e-09	9.32714e-09
RP11.496N12.6	163.748	-1.00021	0.107496	-9.27122	1.84023e-20	2.10123e-19
RPS10P7	216.153	-1.00172	0.104296	-9.58321	9.40719e-22	1.16728e-20
ULBP1	99.3816	-1.00174	0.129423	-7.69383	1.42795e-14	1.10886e-13
RP1.80N2.2	21.8631	-1.00184	0.205339	-4.90615	9.28792e-07	3.51846e-06
RP1.28O10.1	22.5444	-1.0029	0.198968	-4.96145	6.99677e-07	2.69249e-06
LA16c.325D7.2	34.8895	-1.00474	0.179916	-5.50411	3.71032e-08	1.65334e-07
LAMA2	18.6633	-1.00649	0.20524	-4.75542	1.98034e-06	7.22285e-06
FSCN2	34.1397	-1.00735	0.184768	-5.40391	6.52051e-08	2.83761e-07
CTD.2186M15.3	144.658	-1.00766	0.116765	-8.60107	7.89736e-18	7.60341e-17
TEPP	54.6176	-1.00916	0.183196	-5.49339	3.94298e-08	1.75217e-07
CDC42BPG	34.0884	-1.00932	0.188984	-5.31981	1.03875e-07	4.40209e-07
RP5.827C21.4	53.7465	-1.00978	0.166218	-6.02381	1.70359e-09	8.78925e-09
KRT16	28.5796	-1.01103	0.196709	-5.13024	2.89367e-07	1.17146e-06
SYTL3	20.9743	-1.01137	0.200338	-4.94545	7.59696e-07	2.91209e-06
MPL	17.9054	-1.01254	0.209416	-4.79544	1.62315e-06	5.97659e-06
RP11.26J3.3	38.3447	-1.01296	0.177779	-5.63653	1.73515e-08	8.01991e-08
DLGAP3	6.31097	-1.01509	0.207584	-4.32395	1.5326e-05	4.99807e-05
LGSN	56.0973	-1.01783	0.16944	-5.97909	2.24381e-09	1.14474e-08
CTA.445C9.14	269.007	-1.01829	0.0993694	-10.2255	1.52434e-24	2.20979e-23
SENP8	154.93	-1.01985	0.109555	-9.27921	1.70748e-20	1.95468e-19
RP11.76N22.2	29.4591	-1.02079	0.19378	-5.1936	2.06263e-07	8.46423e-07
DIRC2	2465.73	-1.02316	0.0357243	-28.6343	2.51433e-180	2.12449e-177
NUPR1	2078.25	-1.02345	0.0632285	-16.1845	6.49057e-59	4.51642e-57
SEPP1	275.841	-1.02409	0.0883237	-11.5725	5.67884e-31	1.11466e-29
LIMA1	1572.43	-1.02496	0.0607748	-16.8612	8.67708e-64	7.29697e-62
C1orf145	76.6118	-1.0252	0.142319	-7.1454	8.97324e-13	6.13569e-12
ITGB4	1359.91	-1.0259	0.08725	-11.7582	6.41126e-32	1.31061e-30
RP1.40E16.12	37.3314	-1.02659	0.174548	-5.79055	7.0156e-09	3.38642e-08
PTPRH	213.251	-1.02717	0.101382	-10.1121	4.88347e-24	6.83917e-23
KB.173C10.2	16.4579	-1.02732	0.212086	-4.76194	1.91738e-06	7.00473e-06
C4orf33	153.255	-1.03061	0.114439	-8.96818	3.01459e-19	3.1973e-18
H1FX.AS1	191.313	-1.03559	0.122826	-8.40938	4.12179e-17	3.77384e-16
RP13.516M14.1	137.478	-1.03602	0.125118	-8.24423	1.66233e-16	1.46959e-15
RP11.1094M14.11	289.656	-1.03628	0.0927657	-11.1501	7.14894e-29	1.28391e-27
CTA.217C2.1	493.196	-1.03661	0.0615385	-16.8185	1.78746e-63	1.46837e-61
CTD.2292P10.4	11.9479	-1.03706	0.21339	-4.64244	3.44314e-06	1.21679e-05
AC009473.1	24.1576	-1.03716	0.197533	-5.14779	2.6357e-07	1.0702e-06
WBP2NL	26.1587	-1.03777	0.191697	-5.30157	1.1481e-07	4.84009e-07
HIST1H4H	64.8171	-1.03864	0.152928	-6.73303	1.66168e-11	1.03022e-10
RP11.290F20.1	138.93	-1.03903	0.111307	-9.29429	1.48196e-20	1.71198e-19
RP1.39G22.7	312.325	-1.03983	0.080397	-12.9049	4.22322e-38	1.16181e-36
RP11.134G8.7	61.8148	-1.04026	0.156347	-6.59589	4.22713e-11	2.52291e-10
C1orf116	123.774	-1.04353	0.123082	-8.44809	2.96108e-17	2.73796e-16
TIGD7	41.2768	-1.04397	0.168435	-6.06761	1.29826e-09	6.77739e-09
VIM.AS1	162.456	-1.04455	0.1072	-9.70099	2.98579e-22	3.80329e-21
KCNE1	22.4091	-1.04542	0.207547	-5.02075	5.14706e-07	2.01566e-06
RP11.276H7.2	61.4983	-1.0455	0.161332	-6.43656	1.22215e-10	7.01577e-10
RP13.870H17.3	16.3688	-1.04642	0.209329	-4.88525	1.03295e-06	3.88814e-06
RP11.307C12.11	102.786	-1.05033	0.132093	-7.90768	2.62236e-15	2.15522e-14
RP11.324H6.5	14.8121	-1.05085	0.211034	-4.85483	1.20492e-06	4.50675e-06
TMEM44.AS1	158.587	-1.05296	0.113745	-9.21833	3.01777e-20	3.39983e-19
GARS	20694.3	-1.05339	0.0388794	-27.0933	1.1794e-161	7.474e-159
ALMS1.IT1	56.194	-1.05601	0.155944	-6.69085	2.21884e-11	1.35716e-10
ST7.AS1	31.5885	-1.05708	0.192444	-5.37746	7.55429e-08	3.26457e-07
MMP28	79.3892	-1.05895	0.138588	-7.57351	3.63261e-14	2.73354e-13
MBNL1.AS1	817.912	-1.05939	0.0598606	-17.6849	5.48619e-70	5.6928e-68
LINC00936	32.086	-1.05949	0.189921	-5.47821	4.29649e-08	1.90212e-07
LINC00887	34.5679	-1.05982	0.18227	-5.7386	9.54642e-09	4.5389e-08
TMEM198B	209.423	-1.06012	0.107753	-9.81417	9.78396e-23	1.28029e-21
SMIM2.IT1	18.6319	-1.06164	0.209741	-4.97866	6.40246e-07	2.48046e-06
RP11.509E16.1	42.1163	-1.06219	0.176712	-5.94503	2.76405e-09	1.39254e-08
MIR4435.1HG	1077.19	-1.06487	0.0513128	-20.7413	1.46816e-95	2.96034e-93
CLDN2	15.8974	-1.06516	0.206768	-4.87736	1.07517e-06	4.04189e-06
CTC.459F4.1	20.2145	-1.06561	0.205282	-5.08176	3.73951e-07	1.49043e-06
MAP3K12	27.8006	-1.06574	0.197328	-5.33275	9.6736e-08	4.11429e-07
RBCK1	3623.95	-1.06583	0.0613137	-17.382	1.12917e-67	1.0772e-65
AC005786.7	32.4026	-1.06615	0.183571	-5.7007	1.19317e-08	5.61284e-08
RP11.169K16.9	134.496	-1.06843	0.111028	-9.56929	1.0764e-21	1.33006e-20
HIST2H2BE	314.189	-1.06885	0.106579	-10.0102	1.3752e-23	1.87559e-22
RP11.525A16.4	164.611	-1.07059	0.116478	-9.16179	5.10419e-20	5.66764e-19
ZNF841	647.935	-1.07242	0.0973931	-11.0061	3.57086e-28	6.19974e-27
SLC20A1	7199.8	-1.07314	0.0384836	-27.8848	4.07909e-171	2.89518e-168
C21orf67	147.357	-1.07342	0.118581	-9.01751	1.92421e-19	2.06678e-18
RP11.505K9.1	39.6246	-1.07359	0.176931	-6.00103	1.96064e-09	1.00461e-08
CACTIN.AS1	19.5166	-1.07372	0.205948	-5.09225	3.53848e-07	1.41412e-06
RP11.396C23.2	30.2054	-1.07457	0.18671	-5.65981	1.51545e-08	7.04565e-08
SV2B	108.891	-1.07586	0.125064	-8.55671	1.16136e-17	1.10081e-16
RPL39P40	17.4497	-1.07675	0.207972	-5.03517	4.77435e-07	1.87799e-06
HLF	183.869	-1.08028	0.112553	-9.56961	1.07306e-21	1.32686e-20
RP1.234P15.4	22.6473	-1.08028	0.200801	-5.28828	1.23474e-07	5.18683e-07
KCND3	6.84403	-1.08106	0.206864	-4.30787	1.64838e-05	5.34713e-05
MYADM	5169.33	-1.08181	0.0677765	-15.9621	2.34622e-57	1.51939e-55
H1FX	7245.07	-1.08603	0.0703298	-15.442	8.53525e-54	4.74763e-52
TEX36	13.822	-1.08641	0.210526	-4.89799	9.68195e-07	3.65914e-06
PLCD4	6.91351	-1.08684	0.205592	-4.3649	1.27183e-05	4.18766e-05
A2M.AS1	75.6574	-1.08711	0.138252	-7.77441	7.58019e-15	6.04779e-14
LGALS9C	34.7115	-1.08737	0.185037	-5.80926	6.27505e-09	3.0447e-08
NR2F1.AS1	218.503	-1.08761	0.0931001	-11.6431	2.48767e-31	4.94856e-30
FAM9B	33.7566	-1.08784	0.190168	-5.63594	1.7411e-08	8.04116e-08
MOB3B	1242.3	-1.08799	0.0466993	-23.2854	6.22957e-120	2.30286e-117
CCT6B	42.7382	-1.09052	0.170693	-6.29023	3.17002e-10	1.75466e-09
FOXN1	723.712	-1.09066	0.085427	-12.7617	2.68369e-37	7.07569e-36
SCNN1A	155.007	-1.09103	0.125709	-8.64989	5.1549e-18	5.03127e-17
ZNF837	31.764	-1.09139	0.193256	-5.58815	2.29505e-08	1.04607e-07
ALDH1B1	7185.1	-1.09313	0.0353234	-30.9448	2.98573e-210	3.1164e-207
RASSF8.AS1	260.727	-1.09446	0.0957899	-11.399	4.22929e-30	8.01757e-29
FAM211A	45.445	-1.09494	0.166147	-6.49567	8.26652e-11	4.80449e-10
C2CD4D	10.1558	-1.09629	0.213604	-4.82942	1.36931e-06	5.08093e-06
RP4.561L24.3	49.8568	-1.09674	0.16705	-6.48898	8.64187e-11	5.01116e-10
CTA.293F17.1	73.3593	-1.0978	0.141384	-7.6923	1.44509e-14	1.12119e-13
BAG3	4150.36	-1.10063	0.0627192	-17.5488	6.07489e-69	6.05577e-67
FBXO36	107.774	-1.10182	0.121505	-9.00802	2.09811e-19	2.24812e-18
RP11.81H3.2	13.9588	-1.1023	0.213827	-5.08419	3.69206e-07	1.47218e-06
RP11.549J18.1	12.5497	-1.10303	0.213184	-4.96816	6.75927e-07	2.60788e-06
RP11.108K14.4	16.0395	-1.10305	0.209347	-5.11414	3.15175e-07	1.26929e-06
CTA.941F9.9	15.2723	-1.10417	0.210126	-5.11315	3.16829e-07	1.27565e-06
HSPA1B	12990.7	-1.10641	0.0727305	-15.2144	2.8362e-52	1.48016e-50
AHNAK2	3813.34	-1.10725	0.0804357	-13.7664	4.05934e-43	1.41511e-41
RP5.1021I20.1	40.4359	-1.10756	0.184906	-5.93431	2.95091e-09	1.48205e-08
C4BPB	1558.64	-1.11425	0.0549152	-20.2836	1.7961e-91	3.28557e-89
JPH2	806.057	-1.11601	0.0699636	-15.9425	3.21061e-57	2.05664e-55
RP11.498P14.5	43.5621	-1.119	0.176832	-6.24978	4.11018e-10	2.25026e-09
KB.1507C5.2	45.5299	-1.11924	0.164035	-6.72737	1.72755e-11	1.06797e-10
CCDC147.AS1	21.7195	-1.12149	0.202352	-5.39323	6.92011e-08	3.00294e-07
WDR65	27.1469	-1.12216	0.195916	-5.6311	1.79065e-08	8.25279e-08
SUSD4	9.20816	-1.12235	0.212894	-4.87266	1.10107e-06	4.13401e-06
RP11.416N2.4	139.372	-1.12366	0.118807	-9.41105	4.91213e-21	5.84188e-20
RP11.86H7.7	33.938	-1.12727	0.186145	-5.96096	2.50762e-09	1.27093e-08
RP13.216E22.4	17.304	-1.12767	0.206072	-5.24	1.60578e-07	6.65879e-07
C10orf54	225.666	-1.13048	0.0964782	-11.6822	1.57265e-31	3.14956e-30
AC009299.3	183.188	-1.13314	0.108771	-10.3794	3.07627e-25	4.62979e-24
VTCN1	15.0124	-1.13383	0.211333	-5.15912	2.48107e-07	1.00973e-06
RP13.20L14.6	20.1015	-1.13393	0.203796	-5.39917	6.69486e-08	2.90947e-07
SMIM6	81.7641	-1.13476	0.148636	-7.56956	3.7449e-14	2.81566e-13
EYS	66.3747	-1.13552	0.149119	-7.52456	5.2899e-14	3.93065e-13
TM4SF1.AS1	511.161	-1.13584	0.0938348	-12.0903	1.1878e-33	2.66452e-32
CASC19	252.975	-1.13632	0.0875883	-12.9327	2.94285e-38	8.19192e-37
APOBR	35.6623	-1.13697	0.185038	-6.04733	1.47265e-09	7.64501e-09
GPR56	459.734	-1.13761	0.0699726	-16.2295	3.11926e-59	2.18767e-57
RP13.582O9.5	216.213	-1.14043	0.0964421	-11.784	4.71921e-32	9.7031e-31
GPR183	153.506	-1.1441	0.119636	-9.52594	1.63562e-21	2.00293e-20
AC006262.5	870.023	-1.14441	0.0848749	-13.4752	2.18803e-41	6.98279e-40
RP11.49I11.1	348.19	-1.14575	0.074221	-15.3966	1.72575e-53	9.48038e-52
TP53INP2	233.589	-1.1495	0.112021	-10.233	1.41026e-24	2.0528e-23
RP11.10C24.3	104.925	-1.14971	0.121624	-9.37079	7.19889e-21	8.48188e-20
PPP1R3C	1032.07	-1.15029	0.0597939	-19.2232	2.3655e-82	3.46888e-80
RP11.650K20.3	17.9071	-1.15035	0.211144	-5.27631	1.3181e-07	5.52002e-07
RP5.884G6.2	23.9909	-1.1528	0.198142	-5.63032	1.79878e-08	8.28595e-08
MASP1	11.9761	-1.15331	0.213506	-5.12631	2.95481e-07	1.19458e-06
AC008592.5	12.1639	-1.15801	0.213539	-5.20368	1.95382e-07	8.03816e-07
RP11.290L1.2	11.9324	-1.15912	0.21371	-5.12173	3.02743e-07	1.22143e-06
KIAA1217	453.836	-1.16172	0.079794	-14.5381	6.94761e-48	3.02895e-46
RP11.420G6.4	101.135	-1.16395	0.126185	-9.1421	6.12512e-20	6.75897e-19
NRSN2	12.8153	-1.16534	0.211547	-5.17778	2.24546e-07	9.17627e-07
PPL	1137.09	-1.16622	0.0644653	-18.0815	4.45976e-73	5.00848e-71
PDCD4.AS1	117.165	-1.16815	0.121863	-9.51534	1.81125e-21	2.20734e-20
ERBB3	85.9424	-1.1688	0.131982	-8.76598	1.85156e-18	1.86778e-17
RP11.469H8.6	43.7537	-1.16944	0.183368	-6.28608	3.25591e-10	1.79897e-09
ZBED2	6.84791	-1.17064	0.209631	-4.80818	1.52307e-06	5.62209e-06
FAM86JP	307.837	-1.17099	0.0934065	-12.5077	6.77704e-36	1.6842e-34
CTC.573N18.1	22.55	-1.17234	0.212327	-5.48922	4.03702e-08	1.79216e-07
ACSM3	24.9389	-1.17272	0.202268	-5.67085	1.42087e-08	6.62077e-08
C9orf169	322.483	-1.17292	0.110743	-10.61	2.67724e-26	4.2491e-25
LIFR.AS1	86.8796	-1.17339	0.142352	-8.16034	3.34073e-16	2.90151e-15
RP11.462L8.1	29.8074	-1.17604	0.191793	-6.02615	1.67913e-09	8.6738e-09
PRKAG2	130.183	-1.17617	0.114422	-10.2069	1.84612e-24	2.66538e-23
LINC01057	25.5983	-1.17623	0.195541	-5.86171	4.58123e-09	2.25741e-08
RP11.658F2.8	153.706	-1.17631	0.124121	-9.42781	4.1873e-21	4.9966e-20
RORC	1372.46	-1.17733	0.0521733	-22.5533	1.24594e-112	3.81172e-110
AC132872.2	31.3785	-1.179	0.185244	-6.1881	6.08935e-10	3.28118e-09
CARS	4289.86	-1.18668	0.0506851	-23.4105	3.3434e-121	1.28968e-118
AC144831.1	27.5657	-1.18729	0.19345	-5.98289	2.19217e-09	1.11936e-08
FAM86EP	94.2699	-1.18741	0.132567	-8.8726	7.14555e-19	7.40167e-18
KLF2	117.398	-1.19016	0.161963	-7.33039	2.29489e-13	1.63312e-12
KLHL7.AS1	15.0581	-1.19228	0.210017	-5.38982	7.05278e-08	3.05753e-07
MAT2A	23395.1	-1.19522	0.0339024	-35.2542	2.95644e-272	7.49416e-269
LL22NC03.86G7.1	36.8008	-1.19874	0.18733	-6.27874	3.41332e-10	1.8821e-09
HEATR4	34.1304	-1.19882	0.180637	-6.47554	9.44761e-11	5.46054e-10
TUFT1	3339.42	-1.20107	0.0391485	-30.6742	1.25748e-206	1.17436e-203
DMGDH	32.5707	-1.20238	0.204892	-5.87277	4.28571e-09	2.11885e-08
RP11.325K4.3	41.7343	-1.20317	0.175049	-6.75272	1.45103e-11	9.0214e-11
FAM86HP	70.7352	-1.20391	0.143671	-8.26538	1.39256e-16	1.23734e-15
WNT9A	145.869	-1.20469	0.128717	-9.33365	1.02291e-20	1.19411e-19
MGAT2	3497.57	-1.20701	0.0370138	-32.6039	3.60582e-233	6.39817e-230
RP11.674N23.1	22.8009	-1.20985	0.202076	-5.79808	6.70782e-09	3.24669e-08
SCEL	57.3306	-1.21199	0.155936	-7.65174	1.9828e-14	1.52043e-13
RP11.511I2.2	8.76155	-1.21571	0.211943	-4.9285	8.28621e-07	3.15855e-06
RP11.325K4.2	25.1567	-1.21678	0.198837	-5.96875	2.39083e-09	1.2166e-08
RP11.67L3.4	20.7871	-1.21963	0.199017	-5.85838	4.67397e-09	2.30119e-08
ASNS	12170.1	-1.21968	0.03163	-38.5591	0	0
TNS4	1579.93	-1.22499	0.0853345	-14.3569	9.64386e-47	4.00751e-45
RP11.276H7.3	30.0072	-1.22639	0.190468	-6.25346	4.01459e-10	2.20065e-09
ISG20	92.8055	-1.22773	0.136002	-8.93912	3.92288e-19	4.13102e-18
RPH3AL	47.8295	-1.22928	0.172168	-7.03024	2.0618e-12	1.37381e-11
ALG2	2128.87	-1.23332	0.0413732	-29.799	4.02137e-195	3.56776e-192
TRIM52.AS1	202.538	-1.24112	0.0950126	-12.9956	1.29608e-38	3.65043e-37
RN7SL832P	13.3438	-1.24409	0.212103	-5.49907	3.81799e-08	1.69918e-07
RP11.713M15.2	53.1371	-1.24475	0.157948	-7.7409	9.87194e-15	7.79909e-14
F3	6663.83	-1.24507	0.0584289	-21.3083	9.50781e-101	2.21982e-98
AP001626.1	120.118	-1.24545	0.125302	-9.85615	6.44775e-23	8.50624e-22
CT83	393.869	-1.25031	0.0799801	-15.5947	7.91478e-55	4.61973e-53
IL20RB	1135.27	-1.25293	0.0546248	-22.9201	2.92921e-116	9.80677e-114
PDF	218.154	-1.25378	0.123035	-10.1685	2.74133e-24	3.91329e-23
RP4.607J23.2	28.0574	-1.25614	0.192127	-6.35005	2.15251e-10	1.2116e-09
STEAP4	8783.4	-1.2592	0.0322239	-39.0739	0	0
RP11.817O13.8	60.7172	-1.26478	0.157315	-7.90034	2.78151e-15	2.27968e-14
NT5DC3	361.931	-1.2668	0.0866937	-14.574	4.10863e-48	1.81352e-46
C6orf226	72.4605	-1.26853	0.145295	-8.60829	7.41569e-18	7.15908e-17
RP11.166P13.3	17.9433	-1.27166	0.205937	-5.85721	4.70716e-09	2.31561e-08
PCK2	4799.52	-1.27185	0.051713	-24.5922	1.5308e-133	7.14801e-131
KBTBD11	34.5347	-1.27392	0.177839	-6.94712	3.72808e-12	2.4356e-11
STXBP6	52.1245	-1.28194	0.180486	-7.04321	1.87861e-12	1.25647e-11
RP5.1021I20.2	33.7551	-1.28321	0.186108	-6.69171	2.20577e-11	1.34963e-10
DKK3	14.5262	-1.28405	0.209961	-5.71338	1.10753e-08	5.23078e-08
RP5.1028K7.2	79.8594	-1.28423	0.133234	-9.49166	2.27384e-21	2.75595e-20
SH3TC1	440.17	-1.28645	0.0913919	-14.052	7.49245e-45	2.86521e-43
METTL7A	117.763	-1.29196	0.163635	-7.84147	4.45293e-15	3.60295e-14
DCAF4	594.832	-1.29712	0.0619929	-20.8833	7.58912e-97	1.58425e-94
ANKRD1	28.8948	-1.29777	0.196143	-6.36495	1.95357e-10	1.1029e-09
AL807752.1	32.7778	-1.30029	0.186762	-6.76133	1.36733e-11	8.51597e-11
AC011242.6	33.8399	-1.30045	0.183806	-6.84941	7.41569e-12	4.70952e-11
PCSK1	229.23	-1.30325	0.0965861	-13.4291	4.08245e-41	1.29125e-39
RP11.169D4.1	2796.3	-1.30692	0.0411824	-31.725	7.03205e-221	8.91263e-218
SCARA5	119.234	-1.31091	0.148448	-8.76722	1.83127e-18	1.84835e-17
CITED4	3538.59	-1.31432	0.0735691	-17.8652	2.19973e-71	2.3946e-69
EFR3B	72.3006	-1.31468	0.150757	-8.59759	8.14054e-18	7.82056e-17
FAIM3	478.294	-1.31581	0.0722976	-18.1585	1.09958e-73	1.29211e-71
MAP2K6	184.465	-1.31617	0.108417	-12.0686	1.54798e-33	3.45501e-32
BDKRB2	21.583	-1.31716	0.200441	-6.25895	3.87578e-10	2.12587e-09
GGACT	123.148	-1.31897	0.128489	-10.1811	2.40894e-24	3.45268e-23
RP11.150O12.3	81.1108	-1.32192	0.154076	-8.48602	2.13835e-17	1.9991e-16
RP11.354K1.1	103.056	-1.32218	0.125643	-10.3938	2.64463e-25	3.99033e-24
AP000569.9	39.8417	-1.32231	0.180356	-7.16306	7.88936e-13	5.41124e-12
RP11.410L14.2	44.8822	-1.32298	0.167492	-7.70523	1.30609e-14	1.01691e-13
FICD	500.877	-1.32707	0.0711781	-18.6026	3.05947e-77	3.93386e-75
HIST1H2AC	753.495	-1.32742	0.0584424	-22.6782	7.35914e-114	2.33179e-111
RP11.820L6.1	29.4834	-1.33219	0.195298	-6.6106	3.82761e-11	2.29449e-10
PSAT1	10146.4	-1.33756	0.0365424	-36.6008	2.77953e-293	9.86401e-290
PPP1R36	46.7962	-1.34015	0.164688	-7.92277	2.32281e-15	1.91257e-14
C18orf56	132.118	-1.34268	0.124145	-10.7248	7.78925e-27	1.26452e-25
MAPK4	1572.25	-1.34357	0.056097	-23.9376	1.24459e-126	5.1358e-124
DNAJB1	21348.2	-1.34854	0.0602689	-22.3762	6.71012e-111	2.01804e-108
TEF	236.54	-1.3535	0.0928282	-14.5012	1.18965e-47	5.14859e-46
RPS3AP26	16.3039	-1.35676	0.208763	-6.04921	1.45557e-09	7.56078e-09
KLHL30	193.206	-1.36032	0.107185	-12.6156	1.73134e-36	4.42663e-35
ECM2	54.3514	-1.36072	0.1635	-8.14299	3.85634e-16	3.33465e-15
NOSTRIN	165.324	-1.36429	0.105344	-12.845	9.17803e-38	2.47877e-36
ILF3.AS1	517.027	-1.36724	0.0660962	-20.6328	1.39389e-94	2.74814e-92
RP11.845M18.6	78.629	-1.36742	0.138425	-9.70912	2.7571e-22	3.5221e-21
RWDD2A	421.306	-1.3755	0.072353	-18.95	4.41935e-80	6.22356e-78
RP11.390E23.6	161.766	-1.37685	0.119897	-11.4026	4.05925e-30	7.70346e-29
RP11.874J12.4	14.7709	-1.38145	0.212679	-5.94361	2.7882e-09	1.40431e-08
RP11.284F21.9	483.061	-1.38277	0.07258	-19.0027	1.62135e-80	2.30154e-78
RP11.27N21.3	20.296	-1.38451	0.207027	-6.37388	1.8431e-10	1.04319e-09
LINC00504	16.7137	-1.39634	0.209658	-6.18923	6.04588e-10	3.25974e-09
GADD45A	1223.5	-1.40449	0.0496888	-28.2372	2.04165e-175	1.50946e-172
PTK2B	388.453	-1.42428	0.0784719	-18.0848	4.1961e-73	4.74239e-71
HERPUD1	15640.4	-1.42794	0.0607729	-23.4975	4.32991e-122	1.74613e-119
FHL2	2706.9	-1.42812	0.0438294	-32.5722	1.01606e-232	1.639e-229
SLC16A5	103.168	-1.42888	0.138877	-10.1649	2.84283e-24	4.05492e-23
GADD45B	468.205	-1.43116	0.0788016	-18.1128	2.5279e-73	2.89388e-71
KIAA0825	1295.28	-1.4357	0.0709656	-20.2163	7.03533e-91	1.24835e-88
CBX3P2	26.1504	-1.44111	0.196506	-6.98419	2.86511e-12	1.88851e-11
MCF2L	45.9306	-1.44184	0.167704	-8.33923	7.47748e-17	6.74189e-16
FAM129A	3190.54	-1.44266	0.148592	-9.73857	2.06443e-22	2.65829e-21
AP001505.9	335.719	-1.44429	0.0926836	-15.5263	2.30467e-54	1.30236e-52
CRISPLD2	496.743	-1.44732	0.0747416	-19.3091	4.50034e-83	6.76728e-81
FAM167A	352.278	-1.44976	0.0957524	-15.0915	1.8425e-51	9.36774e-50
CTD.2108O9.4	11.9178	-1.45188	0.213238	-5.94974	2.68568e-09	1.35498e-08
DDR2	144.127	-1.45222	0.128915	-11.1713	5.6331e-29	1.01786e-27
RP11.806H10.4	231.415	-1.45393	0.0998764	-14.469	1.90086e-47	8.14706e-46
RP11.111M22.3	317.022	-1.45429	0.0877919	-16.4918	4.20005e-61	3.05433e-59
CTD.2263F21.1	425.255	-1.45502	0.0790677	-18.3428	3.76603e-75	4.51517e-73
RP1.140K8.5	175.191	-1.45994	0.109271	-13.246	4.75854e-40	1.43598e-38
RP11.800A3.7	20.964	-1.46132	0.204942	-6.707	1.98665e-11	1.21976e-10
FAM86FP	59.7505	-1.46862	0.176568	-8.15814	3.40214e-16	2.95341e-15
AC132872.1	41.2017	-1.47867	0.177217	-8.06445	7.35643e-16	6.25455e-15
TJP3	83.5577	-1.48002	0.148529	-9.80132	1.11124e-22	1.44772e-21
LPP.AS2	33.0957	-1.48467	0.191007	-7.45293	9.12913e-14	6.66889e-13
EVA1C	2051.3	-1.49394	0.0450118	-33.1698	2.93577e-241	5.78803e-238
IQCJ.SCHIP1	335.664	-1.49664	0.0998368	-14.9375	1.88006e-50	9.06514e-49
EDN2	72.8689	-1.50055	0.165642	-8.90836	5.17915e-19	5.41856e-18
MAP3K14.AS1	81.195	-1.5056	0.142371	-10.3593	3.79835e-25	5.6972e-24
NBR2	283.689	-1.5068	0.0929247	-16.1265	1.66303e-58	1.14375e-56
ENO1.AS1	18.028	-1.51104	0.2051	-6.7562	1.41656e-11	8.81324e-11
LAMC2	33.7727	-1.5137	0.18959	-7.65555	1.92483e-14	1.47917e-13
RP1.223E5.4	34.1718	-1.51498	0.187256	-7.74444	9.60055e-15	7.58807e-14
MOV10L1	31.8552	-1.51633	0.19868	-7.34693	2.02814e-13	1.44994e-12
DLGAP1.AS2	236.042	-1.51785	0.111005	-13.5959	4.23442e-42	1.40178e-40
TMEM71	79.6461	-1.51785	0.151958	-9.80458	1.07589e-22	1.40372e-21
THBS1	7698.07	-1.52311	0.0480287	-31.7118	1.06675e-220	1.2619e-217
CDH5	1151.37	-1.52552	0.0732142	-20.8186	2.93745e-96	6.06071e-94
C5orf55	225.952	-1.52576	0.112163	-13.5172	1.23833e-41	4.00235e-40
MT1X	132.335	-1.53394	0.125671	-12.0594	1.73133e-33	3.8449e-32
RP11.96K19.5	79.0056	-1.53653	0.149192	-10.0915	6.0265e-24	8.39358e-23
LYRM9	45.1843	-1.53854	0.17399	-8.53696	1.37794e-17	1.29985e-16
RP11.483I13.5	50.0557	-1.54522	0.168233	-8.88441	6.42614e-19	6.67987e-18
RAB26	423.52	-1.55187	0.0919259	-16.8282	1.51526e-63	1.25055e-61
ADIRF.AS1	193.517	-1.57352	0.112864	-13.8244	1.81507e-43	6.48021e-42
DOK7	54.3932	-1.57901	0.163584	-9.31768	1.18909e-20	1.38175e-19
RASD1	518.267	-1.58231	0.089444	-17.6441	1.13006e-69	1.1524e-67
SLC51B	198.821	-1.60696	0.113368	-14.0565	7.032e-45	2.69494e-43
LINC00319	398.333	-1.61854	0.116555	-13.8493	1.28546e-43	4.63602e-42
PADI1	39.9978	-1.61943	0.188645	-8.25799	1.48144e-16	1.31434e-15
RP11.480G7.2	16.1077	-1.6426	0.211958	-6.85869	6.94941e-12	4.42847e-11
KLHDC7B	25.1778	-1.66504	0.210313	-7.33522	2.21365e-13	1.57684e-12
CTD.2501M5.1	248.534	-1.6944	0.104489	-16.0758	3.77062e-58	2.52475e-56
RGS2	2745.59	-1.70947	0.0509299	-33.5469	1.00013e-246	2.21829e-243
CRB1	83.3349	-1.72195	0.148974	-11.2585	2.10327e-29	3.87947e-28
TMEM229B	21.3797	-1.73427	0.2019	-7.66202	1.83025e-14	1.41077e-13
DNAJB9	1370.69	-1.74939	0.0689711	-25.3346	1.32699e-141	7.1352e-139
LINC00920	38.7998	-1.75634	0.181541	-9.08484	1.03847e-19	1.12908e-18
H1F0	4524.45	-1.76724	0.0462958	-38.1603	0	0
SCN4A	15.0655	-1.76959	0.209673	-6.99149	2.71991e-12	1.79547e-11
CTH	1111.97	-1.77074	0.0567881	-31.1198	1.2995e-212	1.44115e-209
DNMT3L	30.5327	-1.78765	0.197625	-8.27828	1.24965e-16	1.1137e-15
SPINK5	737.312	-1.79043	0.145204	-12.3127	7.73557e-35	1.8277e-33
ARG2	606.694	-1.83216	0.077906	-23.4282	2.20513e-121	8.69508e-119
CYR61	26109.8	-1.86634	0.0513585	-36.3396	3.8419e-289	1.13618e-285
FAM86B3P	130.133	-1.86997	0.123862	-14.745	3.31458e-49	1.52368e-47
C21orf119	102.656	-1.94655	0.144367	-13.0171	9.77837e-39	2.77168e-37
RP11.50E11.3	64.694	-1.94683	0.167736	-11.1001	1.2535e-28	2.22867e-27
RP6.91H8.3	53.9663	-1.95108	0.170499	-10.814	2.95398e-27	4.92626e-26
MAP1B	126.174	-2.02909	0.136619	-14.4664	1.97666e-47	8.45151e-46
BHLHA15	300.17	-2.14884	0.119481	-17.7835	9.4855e-71	9.95921e-69
RP11.416I2.1	120.759	-2.18051	0.132768	-15.7943	3.40733e-56	2.11397e-54
RP11.344P13.6	80.4929	-2.1812	0.145657	-14.1511	1.83805e-45	7.18379e-44
DKK1	443.873	-2.28828	0.0792717	-28.595	7.75229e-180	6.25257e-177
PTP4A3	139.017	-2.34284	0.150293	-15.0659	2.713e-51	1.37209e-49
NFATC2	110.296	-2.43834	0.145828	-15.6067	6.55553e-55	3.83899e-53
CTGF	2166	-2.99454	0.0634671	-46.965	0	0
HSPA6	305.217	-3.06865	0.160433	-18.5375	1.02924e-76	1.29584e-74
